# Supplementary material for: Diversity of the Germination Apparatus in Clostridium botulinum Groups I, II, III, and IV
Source: Front Microbiol. 2016 Oct 28;7:1702. doi: 10.3389/fmicb.2016.01702 (PMC5083711; doi:10.3389/fmicb.2016.01702)
Supplement: Supplementary file 1 [file Table_1.XLSX]

## Sheet: Sheet1
Table S1. Strains of C. botulinum Groups I to IV and C. sporogenes included in this study.
a) Group I, II, III and IV as determined by Peck (2009)
b) access to genome sequences via Genbank (http://www.ncbi.nlm.nih.gov/genome/browse/)(http://patricbrc.vbi.vt.edu/portal/portal/patric/Home) and pubMLST (http://pubmlst.org/campylobacter/)
c) Accession number Genbank/EMBL/DDBJ
d) Draft genome sequences are Whole Genome Shotgun contigs
Isolate name	Group a	Accession number b,c	Draft/complete
Clostridium botulinum 10148	I	LFOK01	Draft
Clostridium botulinum 10159	I	LFOL01	Draft
Clostridium botulinum 10258	I	LFON01	Draft
Clostridium botulinum 111	I	AP014696	Complete
Clostridium botulinum 20386	I	LFRD01	Draft
Clostridium botulinum 20389	I	LFOO01	Draft
Clostridium botulinum 20391	I	LFOP01	Draft
Clostridium botulinum 20396	I	LFOQ01	Draft
Clostridium botulinum 20397	I	LFOR01	Draft
Clostridium botulinum 20398	I	LFOS01	Draft
Clostridium botulinum 20412	I	LFOT01	Draft
Clostridium botulinum 20414	I	LFOU01	Draft
Clostridium botulinum 20424	I	LFOV01	Draft
Clostridium botulinum 20427	I	LFOW01	Draft
Clostridium botulinum 20497	I	LFOX01	Draft
Clostridium botulinum 20503	I	LFOY01	Draft
Clostridium botulinum 20504	I	LFOZ01	Draft
Clostridium botulinum 20506	I	LFQV01	Draft
Clostridium botulinum 20552	I	LFPF01	Draft
Clostridium botulinum 277-00	I	JXMY01	Draft
Clostridium botulinum 66	I	JUYE01	Draft
Clostridium botulinum CFSAN002368	I	AQPU01	Draft
Clostridium botulinum 87	I	AUZB01	Draft
Clostridium botulinum Kyoto	I	CP001581	Complete
Clostridium botulinum LochMaree	I	CP000962	Complete
Clostridium botulinum ATCC19397	I	CP000726	Complete
Clostridium botulinum ATCC3502	I	AM412317	Complete
Clostridium botulinum 84	I	AOSX01	Draft
Clostridium botulinum A-Hall	I	CP000727	Complete
Clostridium botulinum AM1195	I	LFPH01	Draft
Clostridium botulinum AM1295	I	LFPI01	Draft
Clostridium botulinum AM370	I	LFPJ01	Draft
Clostridium botulinum AM553	I	LFPK01	Draft
Clostridium botulinum ATCC17843	I	LGIH01	Draft
Clostridium botulinum ATCC17862	I	LGIK01	Draft
Clostridium botulinum ATCC25763	I	LHUL01	Draft
Clostridium botulinum ATCC51387	I	LAGD01	Draft
Clostridium botulinum ATCC7949	I	LAGE01	Draft
Clostridium botulinum ATCC7949-MF	I	LGIL01	Draft
Clostridium botulinum Okra	I	CP000939	Complete
Clostridium botulinum 450	I	JXSU01	Draft
Clostridium botulinum 657	I	CP001083	Complete
Clostridium botulinum BF	I	ABDP01	Draft
Clostridium botulinum OSAKA05	I	BAUF01	Draft
Clostridium botulinum CDC_1436	I	CP006908	Complete
Clostridium botulinum CDC_297	I	CP006907	Complete
Clostridium botulinum CDC28012	I	JFGN01	Draft
Clostridium botulinum CDC28023	I	JFGM01	Draft
Clostridium botulinum CDC37457	I	JFGJ01	Draft
Clostridium botulinum CDC37461	I	JFGI01	Draft
Clostridium botulinum CDC48719	I	JFGH01	Draft
Clostridium botulinum CDC48761	I	JFGG01	Draft
Clostridium botulinum CDC52271	I	JFGF01	Draft
Clostridium botulinum CDC54085	I	AZRQ01	Draft
Clostridium botulinum CDC54088	I	AZRS01	Draft
Clostridium botulinum CFSAN001628	I	AMXJ02	Draft
Clostridium botulinum CFSAN002367	I	AQPT01	Draft
Clostridium botulinum CFSAN002369	I	AQPV01	Draft
Clostridium botulinum CFSAN024410	I	JSCF01	Draft
Clostridium botulinum 230613	I	CP002011	Complete
Clostridium botulinum Langeland	I	CP000728	Complete
Clostridium botulinum H04402-065	I	FR773526	Complete
Clostridium botulinum Mauritius	I	LFPL01	Draft
Clostridium botulinum NCTC2916	I	ABDO02	Draft
Clostridium botulinum Prevot1662	I	LAGM01	Draft
Clostridium botulinum Prevot25NCASE	I	LAGN01	Draft
Clostridium botulinum Prevot594	I	CP006902	Complete
Clostridium botulinum U21063	I	LFPN01	Draft
Clostridium botulinum U21064	I	LFPO01	Draft
Clostridium botulinum U21067	I	LFPQ01	Draft
Clostridium botulinum U21068	I	LFPR01	Draft
Clostridium botulinum U21069	I	LFPS01	Draft
Clostridium botulinum U21070	I	LFPT01	Draft
Clostridium botulinum U21075	I	LFPU01	Draft
Clostridium botulinum U21076	I	LFPV01	Draft
Clostridium botulinum U21077	I	LFQY01	Draft
Clostridium botulinum U21078	I	LFQZ01	Draft
Clostridium botulinum U21082	I	LFPW01	Draft
Clostridium botulinum U21084	I	LFPX01	Draft
Clostridium botulinum U21086	I	LFPY01	Draft
Clostridium botulinum U21087	I	LFRA01	Draft
Clostridium botulinum U21088	I	LFPZ01	Draft
Clostridium botulinum U21089	I	LFQA01	Draft
Clostridium botulinum U21181	I	LFRB01	Draft
Clostridium botulinum U21306	I	LFRC01	Draft
Clostridium botulinum U21307	I	LFQB01	Draft
Clostridium botulinum U21309	I	LFQC01	Draft
Clostridium botulinum U21310	I	LFQD01	Draft
Clostridium botulinum U21311	I	LFQE01	Draft
Clostridium botulinum U21312	I	LFQF01	Draft
Clostridium botulinum U21729	I	LFQG01	Draft
Clostridium botulinum Walls89	I	LBFH01	Draft
Clostridium sporogenes ATCC15579	I	ABKW02	Draft
Clostridium sporogenes ATCC19404	I	LFPM01	Draft
Clostridium sporogenes CDC23824	I	LAGF01	Draft
Clostridium sporogenes CDC24533	I	LAGH01	Draft
Clostridium sporogenes DSM795	I	JFBQ01	Draft
Clostridium sporogenes NCIMB 10696	I	CP009225	Complete
Clostridium sporogenes PA3679-CSIRO	I	AGAH01	Draft
Clostridium sporogenes UC9000	I	LJFK01	Draft
Clostridium botulinum 10178	II	LFOM01	Draft
Clostridium botulinum 202F	II	CP006903	Complete
Clostridium botulinum 20536	II	LFPA01	Draft
Clostridium botulinum 20541	II	LFPB01	Draft
Clostridium botulinum 20544	II	LFPC01	Draft
Clostridium botulinum 20547	II	LFPD01	Draft
Clostridium botulinum 20549	II	LFPE01	Draft
Clostridium botulinum 20675	II	LFPG01	Draft
Clostridium botulinum ATCC17786	II	LHUM01	Draft
Clostridium botulinum ATCC23387	II	LGII01	Draft
Clostridium botulinum ATCC9564	II	LGIJ01	Draft
Clostridium botulinum Eklund17B	II	CP001056	Complete
Clostridium botulinum Eklund17B-NRP	II	FR745875	Complete
Clostridium botulinum CB11_1-1	II	AORM01	Draft
Clostridium botulinum CDC66177	II	ALYJ01	Draft
Clostridium botulinum DB-2	II	JQOJ01	Draft
Clostridium botulinum BELUGA	II	ACSC01	Draft
Clostridium botulinum Alaska	II	CP001078	Complete
Clostridium botulinum K15	II	LFQW01	Draft
Clostridium botulinum K3	II	LFQX01	Draft
Clostridium botulinum KAPB-3	II	JQOK01	Draft
Clostridium botulinum NCTC11219	II	JXMR01	Draft
Clostridium botulinum NCTC8266	II	CP010520	Complete
Clostridium botulinum NCTC8550	II	CP010521	Complete
Clostridium botulinum 12LNR13-CD	III	LGVT01	Draft
Clostridium botulinum 12LNR-CD	III	LGVQ01	Draft
Clostridium botulinum 12LNRI-CD	III	LGVR01	Draft
Clostridium botulinum 29401-CD	III	LGVP01	Draft
Clostridium botulinum 38028-CD	III	LGVO01	Draft
Clostridium botulinum 43243-CD	III	LGVU01	Draft
Clostridium botulinum 47295-DC	III	LHYX01	Draft
Clostridium botulinum 48212-CD	III	LGVS01	Draft
Clostridium botulinum 49511-CD	III	LHYP01	Draft
Clostridium botulinum 50867-CD	III	LHYQ01	Draft
Clostridium botulinum 51714-DC	III	LHYY01	Draft
Clostridium botulinum 55741-CD	III	LHYR01	Draft
Clostridium botulinum 58272-CD	III	LHYS01	Draft
Clostridium botulinum 58752-CD	III	LHYT01	Draft
Clostridium botulinum 69285-CD	III	LHYU01	Draft
Clostridium botulinum 71840-CD	III	LHYV01	Draft
Clostridium botulinum BKT015925	III	CP002410	Complete
Clostridium botulinum BKT028387	III	AESB01	Draft
Clostridium botulinum C/D-BKT12695	III	JENP01	Draft
Clostridium botulinum C/D-BKT2873	III	JENT01	Draft
Clostridium botulinum C/D-BKT75002	III	JENS01	Draft
Clostridium botulinum C/D-DC5	III	JDRY01	Draft
Clostridium botulinum C/D-IT1	III	JENO01	Draft
Clostridium botulinum C/D-SP77	III	JENQ01	Draft
Clostridium botulinum C-EKLUND	III	ABDQ01	Draft
Clostridium botulinum C-STOCKHOLM	III	AESA02	Draft
Clostridium botulinum D-16868	III	JENR01	Draft
Clostridium botulinum D-1873	III	ACSJ01	Draft
Clostridium botulinum D-CCUG7971	III	JDRZ01	Draft
Clostridium botulinum LNC5-DC	III	LHYW01	Draft
Clostridium botulinum V891	III	AESC02	Draft
Clostridium argentinense CDC 2741	IV	AYSO01	Draft
