# Supplementary material for: Diversity of the Germination Apparatus in Clostridium botulinum Groups I, II, III, and IV
Source: Front Microbiol. 2016 Oct 28;7:1702. doi: 10.3389/fmicb.2016.01702 (PMC5083711; doi:10.3389/fmicb.2016.01702)
Supplement: Supplementary file 2 [file Table_2.XLSX]

## Sheet: Sheet1
Table S2. Representative gene numbers for the gerX clusters and associated proteins from reference genomes (Data sheet 1 includes full alignment and phylogentic tree data).
GerX-type	Type strain	Configuration	GerA	GerB	GerC
GerX1a	C. botulinum Group I ATCC3502	ABC	CBO0123	CBO0124	CBO0125
GerX1b	C. botulinum Group III BKT015925	ABC	CbC4_2296	CbC4_2295	CbC4_2294
GerX1c	C. botulinum Group I Prevot594	ABC	T258_2858	T258_2857	T258_2856
GerX1d	C. botulinum Group I ATCC3502	ABC	CBO2797	CBO2796	CBO2795
GerX1e	C. botulinum Group III BKT015925	ABC	CbC4_1940	CbC4_1939	CbC4_1938
GerX1f	C. argentinsense Group IV CDC2741	ABC	U732_2593	U732_2594	U732_2595
GerX-type	Type strain	Configuration	GerA1	GerB1	GerA2	GerB2	GerC	GerB3
GerX2a	C. sporogenes NCIMB10696	ABABCB	CLSPO_c19770	CLSPO_c19780	CLSPO_c19790	CLSPO_c19800	CLSPO_c19810	CLSPO_c19820
GerX2b	C. botulinum Group I ATCC3502	-BABCB	N/A	CBO1974	CBO1975	CBO1976	CBO1977	CBO1978
GerX2c	C. botulinum GroupI Loch Maree	--ABCB	N/A	N/A	CLK_1429	CLK_1430	CLK_1431	CLK_1432
GerX-type	Type strain	Configuration	GerC	GerA	GerB
GerX3a	C. sporogenes ATCC15579	CA-B	CLOSPO_02139	CLOSPO_02140	CLOSPO_02141
GerX3b	C. botulinum Group II Eklund-17B	CA-B	CLL_A3167	CLL_A3168	CLL_A3169
GerX-type	Type strain	Configuration	GerA	GerC	x	GerB1	GerB2	GerB3
GerX4	C. botulinum Group III BKT015925	ACxBBB	CbC4_1573	CbC4_1572	CbC4_1571	CbC4_1570	CbC4_1569	CbC4_1568
SleB-type	Type strain	Gene
SleB	C. botulinum Group I ATCC3502	CBO0204
SleB	C. botulinum Group III BKT015925	CbC4_0552
SleB2	C. botulinum Group I ATCC3502	CBO3432
SleB2	C. botulinum Group II Eklund-17B	CLL_A0291
SleB2	C. botulinum Group III BKT015925	CbC4_0273
SleB3	C. botulinum Group I ATCC3502	CBO1324
SleB3	C. botulinum Group III BKT015925	CbC4_0666
SleB4	C. botulinum Group II ATCC17786	ADT22_15425
SleB5	C. botulinum Group III C str Stockholm	CBCST_23020
CwlJ	Type strain	Gene
CwlJ	C. botulinum Group I ATCC3502	CBO2924
CwlJ	C. botulinum Group III BKT015925	CbC4_0502
YpeB	Type strain	Gene
YpeB	C. botulinum Group I ATCC3502	CBO0128
YpeB	C. botulinum Group III BKT015925	CbC4_2292
SleC-type
SleC	C. botulinum Group II Eklund-17B	CLL_A0079
SleC2a/b	C. botulinum Group II Eklund-17B	CLL_A3162
SpoVA
SpoVAC (SpoVAC2)	C. botulinum Group I ATCC3502	CBO3086
SpoVAD	C. botulinum Group I ATCC3502	CBO3085
SpoVAE (spoVAC1)	C. botulinum Group I ATCC3502	CBO3084
CspB	C. botulinum Group II Eklund-17B	CLL_A0078
