# Supplementary material for: Diversity of the Germination Apparatus in Clostridium botulinum Groups I, II, III, and IV
Source: Front Microbiol. 2016 Oct 28;7:1702. doi: 10.3389/fmicb.2016.01702 (PMC5083711; doi:10.3389/fmicb.2016.01702)
Supplement: Supplementary file 3 [file Table_3.XLSX]

## Sheet: Sheet1
Table S3. Constructed mutants, plasmids and primers utilised in this study.
Strain	CDS annotation	Locus	Intron Insertion site	Mutant I.D.	Description
C. sporogenes ATCC15579	SPOVAE (SPOVAC1)	CLOSPO_01864	177|178s	spoVAE-1864-	Mutant
	SPOVAC (SPOVAC2)	CLOSPO_01862	61|62a	spoVAC-1862-	Mutant
	SPOVAD	CLOSPO_01863	396|397s	spoVAD-1863-	Mutant
	SPOVAE (SPOVAC1)	CLOSPO_01864	-	spoVAE-1864+	Mutant/complement
	SPOVAC (SPOVAC2)	CLOSPO_01862	-	spoVAC-1862+	Mutant/complement
	SPOVAD	CLOSPO_01863	-	spoVAD-1863+	Mutant/complement
Plasmids	Description
pMTL007C-E2	Clostron
pMTL83151	Complement plasmid
Primers	Sequence			Description
spoVAC-F	5’-TGTTTAGGAGAGTGAAGTTATGGCA-3’			Insert confirmation
spoVAC-R	5’-CTCCCTCTTTAGGACCAACTATACT-3’			Insert confirmation
spoVAD-F	5’-TGAGAAGGCAGAAAGTGCAA-3’			Insert confirmation
spoVAD-R	5’-ACCTACCACCGCAGAACATC-3’			Insert confirmation
spoVAE-F	5’-TTCTACAGGCGCATTGATGA-3’			Insert confirmation
spoVAE-R	5’-CGCCTTTTATTCCTCCTGTG-3’			Insert confirmation
EBS universal	5’-CGAAATTAGAAACTTGCGTTCAGTAAAC-3’			Insert confirmation
ErmRAM-F	5’-TATATTGATAAAAATAATAATAGTGGG-3’			Insert confirmation
ErmRAM-R	5’-GCGACTCATAGAATTATTTCCTCCCG-3’			Insert confirmation
spoReg-F	5’-CCTTTTGGATCCTGGCCACAGAGTCATCAAGTT			Complementation construction
spoReg-R	5’-CCTTTTGCTAGCTCTGCTGCGGTTTGGATAGG			Complementation construction
Sbf-F	5’-GCGCGTGATTGCCAAGCA-3’			Plasmid sequencing
Asc-R	5’-TCTGTAAATTTCTTTCTATTCAGCACTGT-3’			Plasmid sequencing
- indicates the gene is absent in the mutant I.D.; a = antisense orientation insertion site; s = sense orientation insertion site. Underscored DNA sequence represents cleavage site for restriction enzymes BamHI or NheI
