# Supplementary material for: Diversity of the Germination Apparatus in Clostridium botulinum Groups I, II, III, and IV
Source: Front Microbiol. 2016 Oct 28;7:1702. doi: 10.3389/fmicb.2016.01702 (PMC5083711; doi:10.3389/fmicb.2016.01702)
Supplement: Supplementary file 4 [file Table_4.XLSX]

## Sheet: Supplementary Table Brunt et al
	Table S4. Strains of C. botulinum Groups I to IV and C. sporogenes included in this study, and their gerX operons and spore proteins.
		Group	Toxin	GerX1a	-	GerX1c	-	GerX1d	-	GerX2abc	-	GerX3a	-	SleB	-	SleB2	-	SleB3	-	SleB4	-	SleB5	-	SleC1	-	SleC2a/b	-	CwlJ	-	YpeB	-	CspB
	Clostridium botulinum 10148	Group I	A1(B)	X1a_ABC		N/A		X1d_ABC		X2b_BABCB		N/A		SleB		SleB2		SleB3		N/A		N/A		N/A		N/A		CwlJ		YpeB		N/A
	Clostridium botulinum CDC48761	Group I	A1(B)	X1a_ABC		N/A		X1d_ABC		X2b_BABCB		N/A		SleB		SleB2		SleB3		N/A		N/A		N/A		N/A		CwlJ		YpeB		N/A
	Clostridium botulinum CDC48719	Group I	A1(B)	X1a_ABC		N/A		X1d_ABC		X2b_BABCB		N/A		SleB		SleB2		SleB3		N/A		N/A		N/A		N/A		CwlJ		YpeB		N/A
	Clostridium botulinum CDC37461	Group I	A1(B)	X1a_ABC		N/A		X1d_ABC		X2b_BABCB		N/A		SleB		SleB2		SleB3		N/A		N/A		N/A		N/A		CwlJ		YpeB		N/A
	Clostridium botulinum CDC37457	Group I	A1(B)	X1a_ABC		N/A		X1d_ABC		X2b_BABCB		N/A		SleB		SleB2		SleB3		N/A		N/A		N/A		N/A		CwlJ		YpeB		N/A
	Clostridium botulinum CDC52271	Group I	A1(B)	X1a_ABC		N/A		X1d_ABC		X2b_BABCB		N/A		SleB		SleB2		SleB3		N/A		N/A		N/A		N/A		CwlJ		YpeB		N/A
	Clostridium botulinum 20396	Group I	A1(B)	X1a_ABC		N/A		X1d_ABC		X2b_BABCB		N/A		SleB		SleB2		SleB3		N/A		N/A		N/A		N/A		CwlJ		YpeB		N/A
	Clostridium botulinum 20398	Group I	A1(B)	X1a_ABC		N/A		X1d_ABC		X2b_BABCB		N/A		SleB		SleB2		SleB3		N/A		N/A		N/A		N/A		CwlJ		YpeB		N/A
	Clostridium botulinum 20391	Group I	A1(B)	X1a_ABC		N/A		X1d_ABC		X2b_BABCB		N/A		SleB		SleB2		SleB3		N/A		N/A		N/A		N/A		CwlJ		YpeB		N/A
	Clostridium botulinum CDC28023	Group I	A1(B)	X1a_ABC		N/A		X1d_ABC		X2b_BABCB		N/A		SleB		SleB2		SleB3		N/A		N/A		N/A		N/A		CwlJ		YpeB		N/A
	Clostridium botulinum CDC28012	Group I	A1(B)	X1a_ABC		N/A		X1d_ABC		X2b_BABCB		N/A		SleB		SleB2		SleB3		N/A		N/A		N/A		N/A		CwlJ		YpeB		N/A
	Clostridium botulinum 20397	Group I	A1(B)	X1a_ABC		N/A		X1d_ABC		X2b_BABCB		N/A		SleB		SleB2		SleB3		N/A		N/A		N/A		N/A		CwlJ		YpeB		N/A
	Clostridium botulinum NCTC2916	Group I	A1(B)	X1a_ABC		N/A		X1d_ABC		X2b_BABCB		N/A		SleB		SleB2		SleB3		N/A		N/A		N/A		N/A		CwlJ		YpeB		N/A
	Clostridium botulinum U21181	Group I	A3	X1a_ABC		N/A		X1d_ABC		X2b_BABCB		N/A		SleB		SleB2		SleB3		N/A		N/A		N/A		N/A		CwlJ		YpeB		N/A
	Clostridium botulinum U21087	Group I	A3	X1a_ABC		N/A		X1d_ABC		X2b_BABCB		N/A		SleB		SleB2		SleB3		N/A		N/A		N/A		N/A		CwlJ		YpeB		N/A
	Clostridium botulinum 84	Group I	A2f4f5	X1a_ABC		N/A		X1d_ABC		X2b_BABCB		N/A		N/A		SleB2		SleB3		N/A		N/A		N/A		N/A		CwlJ		YpeB		N/A
	Clostridium botulinum U21076	Group I	A2f4	X1a_ABC		N/A		X1d_ABC		X2b_BABCB		N/A		SleB		SleB2		SleB3		N/A		N/A		N/A		N/A		CwlJ		YpeB		N/A
	Clostridium botulinum U21064	Group I	A2f4	X1a_ABC		N/A		X1d_ABC		X2b_BABCB		N/A		SleB		SleB2		SleB3		N/A		N/A		N/A		N/A		CwlJ		YpeB		N/A
	Clostridium botulinum U21063	Group I	A2	X1a_ABC		N/A		X1d_ABC		X2b_BABCB		N/A		SleB		SleB2		SleB3		N/A		N/A		N/A		N/A		CwlJ		YpeB		N/A
	Clostridium botulinum U21089	Group I	A2	X1a_ABC		N/A		X1d_ABC		X2b_BABCB		N/A		SleB		SleB2		SleB3		N/A		N/A		N/A		N/A		CwlJ		YpeB		N/A
	Clostridium botulinum U21075	Group I	A2	X1a_ABC		N/A		X1d_ABC		X2b_BABCB		N/A		SleB		SleB2		SleB3		N/A		N/A		N/A		N/A		CwlJ		YpeB		N/A
	Clostridium botulinum U21069	Group I	A2	X1a_ABC		N/A		X1d_ABC		X2b_BABCB		N/A		SleB		SleB2		SleB3		N/A		N/A		N/A		N/A		CwlJ		YpeB		N/A
	Clostridium botulinum U21078	Group I	A2	X1a_ABC		N/A		X1d_ABC		X2b_BABCB		N/A		SleB		SleB2		SleB3		N/A		N/A		N/A		N/A		CwlJ		YpeB		N/A
	Clostridium botulinum U21306	Group I	A2	X1a_ABC		N/A		X1d_ABC		X2b_BABCB		N/A		SleB		SleB2		SleB3		N/A		N/A		N/A		N/A		CwlJ		YpeB		N/A
	Clostridium botulinum U21309	Group I	A2	X1a_ABC		N/A		X1d_ABC		X2b_BABCB		N/A		SleB		SleB2		SleB3		N/A		N/A		N/A		N/A		CwlJ		YpeB		N/A
	Clostridium botulinum U21067	Group I	A2	X1a_ABC		N/A		X1d_ABC		X2b_BABCB		N/A		SleB		SleB2		SleB3		N/A		N/A		N/A		N/A		CwlJ		YpeB		N/A
	Clostridium botulinum U21310	Group I	A2	X1a_ABC		N/A		X1d_ABC		X2b_BABCB		N/A		SleB		SleB2		SleB3		N/A		N/A		N/A		N/A		CwlJ		YpeB		N/A
	Clostridium botulinum Kyoto	Group I	A2	X1a_ABC		N/A		X1d_ABC		X2b_BABCB		N/A		SleB		SleB2		SleB3		N/A		N/A		N/A		N/A		CwlJ		YpeB		N/A
	Clostridium botulinum U21082	Group I	A2	X1a_ABC		N/A		X1d_ABC		X2b_BABCB		N/A		SleB		SleB2		SleB3		N/A		N/A		N/A		N/A		CwlJ		YpeB		N/A
	Clostridium botulinum U21084	Group I	A2	X1a_ABC		N/A		X1d_ABC		X2b_BABCB		N/A		SleB		SleB2		SleB3		N/A		N/A		N/A		N/A		CwlJ		YpeB		N/A
	Clostridium botulinum U21086	Group I	A2	X1a_ABC		N/A		X1d_ABC		X2b_BABCB		N/A		SleB		SleB2		SleB3		N/A		N/A		N/A		N/A		CwlJ		YpeB		N/A
	Clostridium botulinum U21068	Group I	A2	X1a_ABC		N/A		X1d_ABC		X2b_BABCB		N/A		SleB		SleB2		SleB3		N/A		N/A		N/A		N/A		CwlJ		YpeB		N/A
	Clostridium botulinum U21307	Group I	A2	X1a_ABC		N/A		X1d_ABC		X2b_BABCB		N/A		SleB		SleB2		SleB3		N/A		N/A		N/A		N/A		CwlJ		YpeB		N/A
	Clostridium botulinum U21088	Group I	A2	X1a_ABC		N/A		X1d_ABC		X2b_BABCB		N/A		SleB		SleB2		SleB3		N/A		N/A		N/A		N/A		CwlJ		YpeB		N/A
	Clostridium botulinum U21077	Group I	A2	X1a_ABC		N/A		X1d_ABC		X2b_BABCB		N/A		SleB		SleB2		SleB3		N/A		N/A		N/A		N/A		CwlJ		YpeB		N/A
	Clostridium botulinum U21070	Group I	A2	X1a_ABC		N/A		X1d_ABC		X2b_BABCB		N/A		SleB		SleB2		SleB3		N/A		N/A		N/A		N/A		CwlJ		YpeB		N/A
	Clostridium botulinum CDC54085	Group I	F5	X1a_ABC		N/A		X1d_ABC		X2b_BABCB		N/A		SleB		SleB2		SleB3		N/A		N/A		N/A		N/A		CwlJ		YpeB		N/A
	Clostridium botulinum Prevot25NCASE	Group I	B	X1a_ABC		N/A		X1d_ABC		X2b_BABCB		N/A		SleB		SleB2		SleB3		N/A		N/A		N/A		N/A		CwlJ		YpeB		N/A
	Clostridium botulinum 20506	Group I	B3	X1a_ABC		N/A		X1d_ABC		X2b_BABCB		N/A		SleB		SleB2		SleB3		N/A		N/A		N/A		N/A		CwlJ		YpeB		N/A
	Clostridium botulinum ATCC7949	Group I	B	X1a_ABC		N/A		X1d_ABC		X2b_BABCB		N/A		SleB		SleB2		SleB3		N/A		N/A		N/A		N/A		CwlJ		YpeB		N/A
	Clostridium botulinum ATCC17843	Group I	B	X1a_ABC		N/A		X1d_ABC		X2b_BABCB		N/A		SleB		SleB2		SleB3		N/A		N/A		N/A		N/A		CwlJ		YpeB		N/A
	Clostridium botulinum ATCC7949-MF	Group I	B	X1a_ABC		N/A		X1d_ABC		X2b_BABCB		N/A		SleB		SleB2		SleB3		N/A		N/A		N/A		N/A		CwlJ		YpeB		N/A
	Clostridium botulinum 10159	Group I	B2	X1a_ABC		N/A		X1d_ABC		X2b_BABCB		N/A		SleB		SleB2		SleB3		N/A		N/A		N/A		N/A		CwlJ		YpeB		N/A
	Clostridium botulinum 20412	Group I	A1	X1a_ABC		N/A		X1d_ABC		X2b_BABCB		N/A		SleB		SleB2		SleB3		N/A		N/A		N/A		N/A		CwlJ		YpeB		N/A
	Clostridium botulinum 111	Group I	B	X1a_ABC		N/A		X1d_ABC		X2b_BABCB		N/A		SleB		SleB2		SleB3		N/A		N/A		N/A		N/A		CwlJ		YpeB		N/A
	Clostridium botulinum CDC54088	Group I	F4	X1a_ABC		N/A		X1d_ABC		X2b_BABCB		N/A		SleB		SleB2		SleB3		N/A		N/A		N/A		N/A		CwlJ		YpeB		N/A
	Clostridium botulinum 20503	Group I	A1	X1a_ABC		N/A		X1d_ABC		X2b_BABCB		N/A		SleB		SleB2		SleB3		N/A		N/A		N/A		N/A		CwlJ		YpeB		N/A
	Clostridium botulinum 20504	Group I	A1	X1a_ABC		N/A		X1d_ABC		X2b_BABCB		N/A		SleB		SleB2		SleB3		N/A		N/A		N/A		N/A		CwlJ		YpeB		N/A
	Clostridium botulinum AM1295	Group I	A1	X1a_ABC		N/A		X1d_ABC		X2b_BABCB		N/A		SleB		SleB2		SleB3		N/A		N/A		N/A		N/A		CwlJ		YpeB		N/A
	Clostridium botulinum CFSAN002367	Group I	A1	X1a_ABC		N/A		X1d_ABC		X2b_BABCB		N/A		SleB		SleB2*		SleB3		N/A		N/A		N/A		N/A		CwlJ		YpeB		N/A
	Clostridium botulinum 20386	Group I	A1	X1a_ABC		N/A		X1d_ABC		X2b_BABCB		N/A		SleB		SleB2		SleB3		N/A		N/A		N/A		N/A		CwlJ		YpeB		N/A
	Clostridium botulinum ATCC17862	Group I	A1	X1a_ABC		N/A		X1d_ABC		X2b_BABCB		N/A		SleB		SleB2		SleB3		N/A		N/A		N/A		N/A		CwlJ		YpeB		N/A
	Clostridium botulinum ATCC3502	Group I	A1	X1a_ABC		N/A		X1d_ABC		X2b_BABCB		N/A		SleB		SleB2		SleB3		N/A		N/A		N/A		N/A		CwlJ		YpeB		N/A
	Clostridium botulinum ATCC19397	Group I	A1	X1a_ABC		N/A		X1d_ABC		X2b_BABCB		N/A		SleB		SleB2		SleB3		N/A		N/A		N/A		N/A		CwlJ		YpeB		N/A
	Clostridium botulinum Hall A	Group I	A1	X1a_ABC		N/A		X1d_ABC		X2b_BABCB		N/A		SleB		SleB2		SleB3		N/A		N/A		N/A		N/A		CwlJ		YpeB		N/A
	Clostridium botulinum CFSAN002369	Group I	A1	X1a_ABC		N/A		X1d_ABC		X2b_BABCB		N/A		SleB		SleB2*		SleB3		N/A		N/A		N/A		N/A		CwlJ		YpeB		N/A
	Clostridium botulinum ATCC25763	Group I	A1	X1a_ABC		N/A		X1d_ABC		X2b_BABCB		N/A		SleB		SleB2		SleB3		N/A		N/A		N/A		N/A		CwlJ		YpeB		N/A
	Clostridium botulinum 20424	Group I	A1	X1a_ABC		N/A		X1d_ABC		X2b_BABCB		N/A		SleB		SleB2		SleB3		N/A		N/A		N/A		N/A		CwlJ		YpeB		N/A
	Clostridium botulinum 20414	Group I	A1	X1a_ABC		N/A		X1d_ABC		X2b_BABCB		N/A		SleB		SleB2		SleB3		N/A		N/A		N/A		N/A		CwlJ		YpeB		N/A
	Clostridium botulinum 20389	Group I	A1	X1a_ABC		N/A		X1d_ABC		X2b_BABCB		N/A		SleB		SleB2		SleB3		N/A		N/A		N/A		N/A		CwlJ		YpeB		N/A
	Clostridium botulinum 20427	Group I	A1	X1a_ABC		N/A		X1d_ABC		X2b_BABCB		N/A		SleB		SleB2		SleB3		N/A		N/A		N/A		N/A		CwlJ		YpeB		N/A
	Clostridium botulinum 20497	Group I	B1	X1a_ABC		N/A		X1d_ABC		N/A		N/A		SleB		SleB2		SleB3		N/A		N/A		N/A		N/A		CwlJ		YpeB		N/A
	Clostridium botulinum Mauritius	Group I	A2	X1a_ABC		N/A		X1d_ABC		X2b_BABCB		N/A		SleB		SleB2		SleB3		N/A		N/A		N/A		N/A		CwlJ		YpeB		N/A
	Clostridium botulinum 87	Group I	A2b3	X1a_ABC		N/A		X1d_ABC		X2b_BABCB		N/A		SleB		SleB2		SleB3		N/A		N/A		N/A		N/A		CwlJ		YpeB		N/A
	Clostridium botulinum H04402-065	Group I	A5(B2')	X1a_ABC		N/A		X1d_ABC		X2b_BABCB		N/A		SleB		SleB2		SleB3		N/A		N/A		N/A		N/A		CwlJ		YpeB		N/A
	Clostridium botulinum Okra	Group I	B1	X1a_ABC		N/A		X1d_ABC		X2b_BABCB		X3a_CAB		SleB		SleB2		SleB3		N/A		N/A		N/A		N/A		CwlJ		YpeB		N/A
	Clostridium botulinum CFSAN001628	Group I	B	X1a_ABC		N/A		X1d_ABC		X2b_BABCB		X3a_CAB		SleB		N/A		SleB3		N/A		N/A		N/A		N/A		CwlJ		YpeB		N/A
	Clostridium botulinum 230613	Group I	F1	X1a_ABC		N/A		X1d_ABC		X2b_BABCB		X3a_CAB		SleB		SleB2		SleB3		N/A		N/A		N/A		N/A		CwlJ		YpeB		N/A
	Clostridium botulinum Langeland	Group I	F1	X1a_ABC		N/A		X1d_ABC		X2b_BABCB		X3a_CAB		SleB		SleB2		SleB3		N/A		N/A		N/A		N/A		CwlJ		YpeB		N/A
	Clostridium botulinum Walls89	Group I	F	X1a_ABC		N/A		X1d_ABC		X2b_BABCB		X3a_CAB		SleB		SleB2		SleB3		N/A		N/A		N/A		N/A		CwlJ		YpeB		N/A
	Clostridium botulinum 20552	Group I	F1	X1a_ABC		N/A		X1d_ABC		X2b_BABCB		X3a_CAB		SleB		SleB2		SleB3		N/A		N/A		N/A		N/A		CwlJ		YpeB		N/A
	Clostridium botulinum LochMaree	Group I	A3	X1a_ABC		N/A		X1d_ABC		X2c_ABCB		N/A		SleB		SleB2		SleB3		N/A		N/A		N/A		N/A		CwlJ		YpeB		N/A
	Clostridium botulinum 277-00	Group I	B2	X1a_ABC		N/A		X1d_ABC		X2b_BABCB		N/A		SleB		SleB2		SleB3		N/A		N/A		N/A		N/A		CwlJ		YpeB		N/A
	Clostridium botulinum CFSAN024410	Group I	B2f/a	X1a_ABC		N/A		X1d_ABC		X2b_BABCB		N/A		SleB		SleB2		SleB3		N/A		N/A		N/A		N/A		CwlJ		YpeB		N/A
	Clostridium botulinum U21312	Group I	A1	X1a_ABC		N/A		X1d_ABC		X2b_BABCB		N/A		SleB		SleB2		SleB3		N/A		N/A		N/A		N/A		CwlJ		YpeB		N/A
	Clostridium botulinum 657	Group I	B5a4	X1a_ABC		N/A		X1d_ABC		X2b_BABCB		N/A		SleB		SleB2		SleB3		N/A		N/A		N/A		N/A		CwlJ		YpeB		N/A
	Clostridium botulinum CDC_1436	Group I	A2b5	X1a_ABC		N/A		X1d_ABC		X2b_BABCB		N/A		SleB		SleB2		SleB3		N/A		N/A		N/A		N/A		CwlJ		YpeB		N/A
	Clostridium botulinum 10258	Group I	B5f2	X1a_ABC		N/A		X1d_ABC		X2b_BABCB		N/A		SleB		SleB2		SleB3		N/A		N/A		N/A		N/A		CwlJ		YpeB		N/A
	Clostridium botulinum BF	Group I	B5f2	X1a_ABC		N/A		X1d_ABC		X2b_BABCB		N/A		SleB		SleB2		SleB3		N/A		N/A		N/A		N/A		CwlJ		YpeB		N/A
	Clostridium botulinum U21311	Group I	A2	X1a_ABC		N/A		X1d_ABC		X2b_BABCB		N/A		SleB		SleB2		SleB3		N/A		N/A		N/A		N/A		CwlJ		YpeB		N/A
	Clostridium botulinum U21729	Group I	A2	X1a_ABC		N/A		X1d_ABC		X2b_BABCB		N/A		SleB		SleB2		SleB3		N/A		N/A		N/A		N/A		CwlJ		YpeB		N/A
	Clostridium sporogenes CDC24533	Group I	NT	X1a_ABC		N/A		X1d_ABC		X2b_BABCB		N/A		SleB		SleB2		SleB3		N/A		N/A		N/A		N/A		CwlJ		YpeB		N/A
	Clostridium botulinum CFSAN002368	Group I	A1	X1a_ABC		N/A		X1d_ABC		X2b_BABCB		N/A		SleB		SleB2		SleB3		N/A		N/A		N/A		N/A		CwlJ		YpeB		N/A
	Clostridium botulinum CDC_297	Group I	A1	X1a_ABC		N/A		X1d_ABC		X2b_BABCB		N/A		SleB		SleB2		SleB3		N/A		N/A		N/A		N/A		CwlJ		YpeB		N/A
	Clostridium sporogenes UC9000	Group I	NT	X1a_ABC		N/A		X1d_ABC		X2a_ABABCB		X3a_CAB		SleB		SleB2		SleB3		N/A		N/A		N/A		N/A		CwlJ		YpeB		N/A
	Clostridium sporogenes NCIMB 10696	Group I	NT	X1a_ABC		X1c_ABC		X1d_ABC		X2a_ABABCB		X3a_CAB		SleB		SleB2		SleB3		N/A		N/A		N/A		N/A		CwlJ		YpeB		N/A
	Clostridium sporogenes DSM795	Group I	NT	X1a_ABC		X1c_ABC		X1d_ABC		X2a_ABABCB		X3a_CAB		SleB		SleB2		SleB3		N/A		N/A		N/A		N/A		CwlJ		YpeB		N/A
	Clostridium sporogenes PA3679	Group I	NT	X1a_ABC		X1c_ABC		X1d_ABC		X2a_ABABCB		X3a_CAB		SleB		SleB2		SleB3		N/A		N/A		N/A		N/A		CwlJ		YpeB		N/A
	Clostridium botulinum 66	Group I	NT	X1a_ABC		X1c_ABC		X1d_ABC		X2a_ABABCB		X3a_CAB		SleB		SleB2		SleB3		N/A		N/A		N/A		N/A		CwlJ		YpeB		N/A
	Clostridium sporogenes ATCC19404	Group I	NT	X1a_ABC		X1c_ABC		X1d_ABC		X2a_ABABCB		X3a_CAB		SleB		SleB2		SleB3		N/A		N/A		N/A		N/A		CwlJ		YpeB		N/A
	Clostridium botulinum Prevot594	Group I	B2	X1a_ABC		X1c_ABC		X1d_ABC		X2a_ABABCB		X3a_CAB		SleB		SleB2		SleB3		N/A		N/A		N/A		N/A		CwlJ		YpeB		N/A
	Clostridium botulinum ATCC51387	Group I	B	X1a_ABC		X1c_ABC		X1d_ABC		X2a_ABABCB		X3a_CAB		SleB		SleB2		SleB3		N/A		N/A		N/A		N/A		CwlJ		YpeB		N/A
	Clostridium botulinum Prevot1662	Group I	B	X1a_ABC		X1c_ABC		X1d_ABC		X2a_ABABCB		X3a_CAB		SleB		SleB2		SleB3		N/A		N/A		N/A		N/A		CwlJ		YpeB		N/A
	Clostridium botulinum AM370	Group I	B6	X1a_ABC		N/A		X1d_ABC		X2c_ABCB		X3a_CAB		SleB		SleB2		SleB3		N/A		N/A		N/A		N/A		CwlJ		YpeB		N/A
	Clostridium botulinum AM1195	Group I	B6	X1a_ABC		N/A		X1d_ABC		X2c_ABCB		X3a_CAB		SleB		SleB2		SleB3		N/A		N/A		N/A		N/A		CwlJ		YpeB		N/A
	Clostridium botulinum OSAKA05	Group I	B	X1a_ABC		N/A		X1d_ABC		X2c_ABCB		X3a_CAB		SleB		SleB2		SleB3		N/A		N/A		N/A		N/A		CwlJ		YpeB		N/A
	Clostridium sporogenes CDC23824	Group I	NT	X1a_ABC		X1c_ABC		X1d_ABC		X2a_ABABCB		X3a_CAB		SleB		SleB2		SleB3		N/A		N/A		N/A		N/A		CwlJ		YpeB		N/A
	Clostridium sporogenes ATCC15579	Group I	NT	X1a_ABC		N/A		X1d_ABC		X2c_ABCB		X3a_CAB		SleB		SleB2		SleB3		N/A		N/A		N/A		N/A		CwlJ		YpeB		N/A
	Clostridium botulinum AM553	Group I	B6	X1a_ABC		N/A		X1d_ABC		X2c_ABCB		X3a_CAB		SleB		SleB2		SleB3		N/A		N/A		N/A		N/A		CwlJ		YpeB		N/A
	Clostridium botulinum 450	Group I	B2	X1a_ABC		N/A		X1d_ABC		X2c_ABCB		X3a_CAB		SleB		SleB2		SleB3		N/A		N/A		N/A		N/A		CwlJ		YpeB		N/A
		Group	Toxin	GerX3b	-	SleB	-	SleB2	-	SleB3	-	SleB4	-	SleB5	-	SleC1	-	SleC2a/b	-	CwlJ	-	YpeB	-	CspB
	Clostridium botulinum Alaska	Group II	E3	X3b_CAB		N/A		SleB2		N/A		N/A		N/A		SleC1		SleC2b		N/A		N/A		CspB
	Clostridium botulinum NCTC8550	Group II	E	X3b_CAB		N/A		SleB2		N/A		N/A		N/A		SleC1		SleC2b		N/A		N/A		CspB
	Clostridium botulinum NCTC8266	Group II	E	X3b_CAB		N/A		SleB2		N/A		N/A		N/A		SleC1		SleC2b		N/A		N/A		CspB
	Clostridium botulinum NCTC11219	Group II	E	X3b_CAB		N/A		SleB2		N/A		N/A		N/A		SleC1		SleC2b		N/A		N/A		CspB
	Clostridium botulinum 20541	Group II	E1	X3b_CAB		N/A		SleB2		N/A		N/A		N/A		SleC1		SleC2b		N/A		N/A		CspB
	Clostridium botulinum 20544	Group II	E2	X3b_CAB		N/A		SleB2		N/A		N/A		N/A		SleC1		SleC2b		N/A		N/A		CspB
	Clostridium botulinum 10178	Group II	E3	X3b_CAB		N/A		SleB2		N/A		N/A		N/A		SleC1		SleC2b		N/A		N/A		CspB
	Clostridium botulinum K3	Group II	E3	X3b_CAB		N/A		SleB2		N/A		N/A		N/A		SleC1		SleC2b		N/A		N/A		CspB
	Clostridium botulinum 20549	Group II	E3	X3b_CAB		N/A		SleB2		N/A		N/A		N/A		SleC1		SleC2b		N/A		N/A		CspB
	Clostridium botulinum CB11_1-1	Group II	E	X3b_CAB		N/A		SleB2		N/A		SleB4		N/A		SleC1		SleC2b		N/A		N/A		CspB
	Clostridium botulinum 20547	Group II	E1	X3b_CAB		N/A		SleB2		N/A		N/A		N/A		SleC1		SleC2b		N/A		N/A		CspB
	Clostridium botulinum 20536	Group II	E1	X3b_CAB		N/A		SleB2		N/A		SleB4		N/A		SleC1		SleC2b		N/A		N/A		CspB
	Clostridium botulinum ATCC17786	Group II	E	X3b_CAB		N/A		SleB2		N/A		SleB4		N/A		SleC1		SleC2b		N/A		N/A		CspB
	Clostridium botulinum ATCC9564	Group II	E	X3b_CAB		N/A		SleB2		N/A		N/A		N/A		SleC1		SleC2b		N/A		N/A		CspB
	Clostridium botulinum 20675	Group II	E1	X3b_CAB		N/A		SleB2		N/A		N/A		N/A		SleC1		SleC2b		N/A		N/A		CspB
	Clostridium botulinum BELUGA	Group II	E1	X3b_CAB		N/A		SleB2		N/A		N/A		N/A		SleC1		SleC2a		N/A		N/A		CspB
	Clostridium botulinum K15	Group II	E1	X3b_CAB		N/A		SleB2		N/A		N/A		N/A		SleC1		SleC2b		N/A		N/A		CspB
	Clostridium botulinum CDC66177	Group II	E9	X3b_CAB		N/A		SleB2		N/A		N/A		N/A		SleC1		SleC2a		N/A		N/A		CspB
	Clostridium botulinum Eklund17B-NRP	Group II	B4	X3b_CAB		N/A		SleB2		N/A		N/A		N/A		SleC1		SleC2a		N/A		N/A		CspB
	Clostridium botulinum Eklund17B	Group II	B4	X3b_CAB		N/A		SleB2		N/A		N/A		N/A		SleC1		SleC2a		N/A		N/A		CspB
	Clostridium botulinum KAPB-3	Group II	B4	X3b_CAB		N/A		SleB2		N/A		N/A		N/A		SleC1		SleC2a		N/A		N/A		CspB
	Clostridium botulinum DB-2	Group II	B4	X3b_CAB		N/A		SleB2		N/A		N/A		N/A		SleC1		SleC2a		N/A		N/A		CspB
	Clostridium botulinum 202F	Group II	F6	X3b_CAB		N/A		SleB2		N/A		N/A		N/A		SleC1		SleC2a		N/A		N/A		CspB
	Clostridium botulinum ATCC23387	Group II	F	X3b_CAB		N/A		SleB2		N/A		N/A		N/A		SleC1		SleC2a		N/A		N/A		CspB
		Group	Toxin	GerX1b	-	GerX1e	-	GerX4	-	SleB	-	SleB2	-	SleB3	-	SleB4	-	SleB5	-	SleC1	-	SleC2a/b	-	CwlJ	-	YpeB	-	CspB
	Clostridium botulinum 29401-CD	Group III	C/D	X1b_ABC		X1e_ABC		X4_ACxBBB		SleB		SleB2		SleB3		N/A		N/A		N/A		N/A		CwlJ		YpeB		N/A
	Clostridium botulinum C/D-SP77	Group III	C/D	X1b_ABC		X1e_ABC		X4_ACxBBB		SleB		SleB2		SleB3		N/A		N/A		N/A		N/A		CwlJ		YpeB		N/A
	Clostridium botulinum 58272-CD	Group III	C/D	X1b_ABC		X1e_ABC		X4_ACxBBB		SleB		SleB2		SleB3		N/A		N/A		N/A		N/A		CwlJ		YpeB		N/A
	Clostridium botulinum 71840-CD	Group III	C/D	X1b_ABC		X1e_ABC		X4_ACxBBB		SleB		SleB2		SleB3		N/A		N/A		N/A		N/A		CwlJ		YpeB		N/A
	Clostridium botulinum 48212-CD	Group III	C/D	X1b_ABC		X1e_ABC		X4_ACxBBB		SleB		SleB2		SleB3		N/A		N/A		N/A		N/A		CwlJ		YpeB		N/A
	Clostridium botulinum 69285-CD	Group III	C/D	X1b_ABC		X1e_ABC		X4_ACxBBB		SleB		SleB2		SleB3		N/A		N/A		N/A		N/A		CwlJ		YpeB		N/A
	Clostridium botulinum 43243-CD	Group III	C/D	X1b_ABC		X1e_ABC		X4_ACxBBB		SleB		SleB2		SleB3		N/A		N/A		N/A		N/A		CwlJ		YpeB		N/A
	Clostridium botulinum 12LNR-CD	Group III	C/D	X1b_ABC		X1e_ABC		X4_ACxBBB		SleB		SleB2		SleB3		N/A		N/A		N/A		N/A		CwlJ		YpeB		N/A
	Clostridium botulinum BKT028387	Group III	N/A	X1b_ABC		X1e_ABC		X4_ACxBBB		SleB		SleB2		SleB3		N/A		N/A		N/A		N/A		CwlJ		YpeB		N/A
	Clostridium botulinum 58752-CD	Group III	C/D	X1b_ABC		X1e_ABC		X4_ACxBBB		SleB		SleB2		SleB3		N/A		N/A		N/A		N/A		CwlJ		YpeB		N/A
	Clostridium botulinum BKT015925	Group III	C/D	X1b_ABC		X1e_ABC		X4_ACxBBB		SleB		SleB2		SleB3		N/A		N/A		N/A		N/A		CwlJ		YpeB		N/A
	Clostridium botulinum 55741-CD	Group III	C/D	X1b_ABC		X1e_ABC		X4_ACxBBB		SleB		SleB2		SleB3		N/A		N/A		N/A		N/A		CwlJ		YpeB		N/A
	Clostridium botulinum 12LNRI-CD	Group III	C/D	X1b_ABC		X1e_ABC		X4_ACxBBB		SleB		SleB2		SleB3		N/A		N/A		N/A		N/A		CwlJ		YpeB		N/A
	Clostridium botulinum 50867-CD	Group III	C/D	X1b_ABC		X1e_ABC		X4_ACxBBB		SleB		SleB2		SleB3		N/A		N/A		N/A		N/A		CwlJ		YpeB		N/A
	Clostridium botulinum 49511-CD	Group III	C/D	X1b_ABC		X1e_ABC		X4_ACxBBB		SleB		SleB2		SleB3		N/A		N/A		N/A		N/A		CwlJ		YpeB		N/A
	Clostridium botulinum V891	Group III	C/D	X1b_ABC		X1e_ABC		X4_ACxBBB		SleB		SleB2		SleB3		N/A		N/A		N/A		N/A		CwlJ		YpeB		N/A
	Clostridium botulinum 12LNR13-CD	Group III	C/D	X1b_ABC		X1e_ABC		X4_ACxBBB		SleB		SleB2		SleB3		N/A		N/A		N/A		N/A		CwlJ		YpeB		N/A
	Clostridium botulinum 38028-CD	Group III	C/D	X1b_ABC		X1e_ABC		X4_ACxBBB		SleB		SleB2		SleB3		N/A		N/A		N/A		N/A		CwlJ		YpeB		N/A
	Clostridium botulinum D-16868	Group III	D	X1b_ABC		X1e_ABC		X4_ACxBBB		SleB		SleB2		SleB3		N/A		N/A		N/A		N/A		CwlJ		YpeB		N/A
	Clostridium botulinum D-CCUG7971	Group III	D	X1b_ABC		X1e_ABC		X4_ACxBBB		SleB		SleB2		SleB3		N/A		N/A		N/A		N/A		CwlJ		YpeB		N/A
	Clostridium botulinum LNC5-DC	Group III	D/C	X1b_ABC		X1e_ABC		X4_ACxBBB		SleB		SleB2		SleB3		N/A		N/A		N/A		N/A		CwlJ		YpeB		N/A
	Clostridium botulinum C/D-BKT2873	Group III	C/D	X1b_ABC		X1e_ABC		X4_ACxBBB		SleB		SleB2		SleB3		N/A		N/A		N/A		N/A		CwlJ		YpeB		N/A
	Clostridium botulinum C/D-BKT75002	Group III	C/D	X1b_ABC		X1e_ABC		X4_ACxBBB		SleB		SleB2		SleB3		N/A		N/A		N/A		N/A		CwlJ		YpeB		N/A
	Clostridium botulinum C/D-DC5	Group III	D/C	X1b_ABC		X1e_ABC		X4_ACxBBB		SleB		SleB2		SleB3		N/A		N/A		N/A		N/A		CwlJ		YpeB		N/A
	Clostridium botulinum 51714-DC	Group III	D/C	X1b_ABC		X1e_ABC		X4_ACxBBB		SleB		SleB2		SleB3		N/A		N/A		N/A		N/A		CwlJ		YpeB		N/A
	Clostridium botulinum 47295-DC	Group III	D/C	X1b_ABC		X1e_ABC		X4_ACxBBB		SleB		SleB2		SleB3		N/A		N/A		N/A		N/A		CwlJ		YpeB		N/A
	Clostridium botulinum D-1873	Group III	D	X1b_ABC		X1e_ABC		X4_ACxBBB		SleB		SleB2		SleB3		N/A		N/A		N/A		N/A		CwlJ		YpeB		N/A
	Clostridium botulinum STOCKHOLM-C	Group III	C	X1b_ABC		X1e_ABC		X4_ACxBBB		SleB		SleB2		SleB3*		N/A		SleB5		N/A		N/A		CwlJ		YpeB		N/A
	Clostridium botulinum C/D-BKT12695	Group III	C/D	X1b_ABC		X1e_ABC		N/A		SleB		SleB2		SleB3		N/A		N/A		N/A		N/A		CwlJ		YpeB		N/A
	Clostridium botulinum EKLUND-C	Group III	C	X1b_ABC		X1e_ABC		N/A		SleB		SleB2		SleB3		N/A		N/A		N/A		N/A		CwlJ		YpeB		N/A
	Clostridium botulinum C/D-IT1	Group III	C/D	X1b_ABC		X1e_ABC		N/A		SleB		SleB2		SleB3		N/A		N/A		N/A		N/A		CwlJ		YpeB		N/A
		Group	Toxin	GerX1f	-	SleB	-	SleB2	-	SleB3	-	SleB4	-	SleB5	-	SleC1	-	SleC2a/b	-	CwlJ	-	YpeB	-	CspB
	Clostridium argentinense CDC 2741	Group IV	G	X1f_ABC		N/A		N/A		N/A		N/A		N/A		SleC1		N/A		N/A		N/A		CspB
