# Supplementary material for: Diversity of the Germination Apparatus in Clostridium botulinum Groups I, II, III, and IV
Source: Front Microbiol. 2016 Oct 28;7:1702. doi: 10.3389/fmicb.2016.01702 (PMC5083711; doi:10.3389/fmicb.2016.01702)
Supplement: Supplementary file 5 [file Data_Sheet_1.ZIP]

Archive with 14 entries (14 files):
- Description_files_in_archive.pdf
- Brunt_FigS1_tree_FFP_bootstrap_consense.nwk
- Brunt_FigS1_tree_FFP.nwk
- Brunt_Fig1C_tree_parsnp.nwk
- Brunt_Fig1B_tree_parsnp.nwk
- Brunt_Fig1A_tree_parsnp.nwk
- Brunt_Fig3_SleB_aminoacid_alignment_tree.nwk
- Brunt_Fig3_SleB_aminoacid_alignment.fasta
- Brunt_Fig1E_GerC_aminoacid_alignment_tree.nwk
- Brunt_Fig1E_GerA_aminoacid_alignment_tree.nwk
- Brunt_Fig1E_GerB_aminoacid_alignment_tree.nwk
- Brunt_Fig1E_GerC_aminoacid_alignment.fasta
- Brunt_Fig1E_GerB_aminoacid_alignment.fasta
- Brunt_Fig1E_GerA_aminoacid_alignment.fasta
