# Supplementary material for: Diversity of the Germination Apparatus in Clostridium botulinum Groups I, II, III, and IV
Source: Front Microbiol. 2016 Oct 28;7:1702. doi: 10.3389/fmicb.2016.01702 (PMC5083711; doi:10.3389/fmicb.2016.01702)
Supplement: Supplementary file 5 [file Data_Sheet_1.ZIP › Brunt_FigS1_tree_FFP_bootstrap_consense.nwk]

((((((((((Clostridium_botulinum_CDC28023:100.0,Clostridium_botulinum_CDC28012:200.0):100.0,(((Clostridium_botulinum_NCTC2916:100.0,Clostridium_botulinum_CDC48761:100.0):100.0,Clostridium_botulinum_CDC48719:100.0):100.0,((Clostridium_botulinum_CDC37457:100.0,Clostridium_botulinum_CDC37461:100.0):80.0,Clostridium_botulinum_CDC52271:100.0):100.0):100.0):100.0,((Clostridium_botulinum_20391:100.0,(Clostridium_botulinum_20396:100.0,Clostridium_botulinum_20398:100.0):100.0):100.0,(Clostridium_botulinum_20397:100.0,Clostridium_botulinum_10148:100.0):70.0):70.0):100.0,((((((((Clostridium_botulinum_Kyoto:100.0,Clostridium_botulinum_U21309:100.0):100.0,Clostridium_botulinum_U21088:100.0):100.0,(Clostridium_botulinum_U21306:100.0,Clostridium_botulinum_U21307:100.0):100.0):100.0,Clostridium_botulinum_U21077:100.0):100.0,Clostridium_botulinum_U21070:100.0):96.0,(((Clostridium_botulinum_U21068:100.0,(Clostridium_botulinum_U21082:100.0,Clostridium_botulinum_U21084:100.0):100.0):100.0,(Clostridium_botulinum_U21086:100.0,Clostridium_botulinum_U21067:100.0):71.0):100.0,Clostridium_botulinum_U21310:100.0):71.0):71.0,((Clostridium_botulinum_U21078:100.0,((Clostridium_botulinum_AF84:100.0,Clostridium_botulinum_U21064:100.0):82.0,Clostridium_botulinum_U21076:100.0):100.0):71.0,(Clostridium_botulinum_U21087:100.0,Clostridium_botulinum_U21181:100.0):100.0):71.0):71.0,((Clostridium_botulinum_U21069:100.0,(Clostridium_botulinum_U21075:100.0,Clostridium_botulinum_U21089:100.0):100.0):100.0,Clostridium_botulinum_U21063:100.0):100.0):100.0):100.0,((((Clostridium_botulinum_ATCC7949:100.0,(Clostridium_botulinum_10159:100.0,(Clostridium_botulinum_ATCC17843:100.0,Clostridium_botulinum_ATCC7949-MF:100.0):100.0):100.0):100.0,Clostridium_botulinum_Prevot25NCASE:100.0):100.0,Clostridium_botulinum_20506:100.0):100.0,Clostridium_botulinum_CDC54085:100.0):68.0):91.0,((((((Clostridium_botulinum_Langeland:100.0,Clostridium_botulinum_230613:100.0):100.0,(Clostridium_botulinum_20552:100.0,Clostridium_botulinum_Walls89:100.0):100.0):100.0,(Clostridium_botulinum_CFSAN001628:100.0,Clostridium_botulinum_B1-Okra:100.0):100.0):100.0,((Clostridium_botulinum_A3-LochMaree:100.0,Clostridium_botulinum_111:100.0):100.0,Clostridium_botulinum_H04402-065:100.0):68.0):68.0,(Clostridium_botulinum_87:100.0,Clostridium_botulinum_Mauritius:100.0):70.0):68.0,(((((((Clostridium_botulinum_20427:100.0,Clostridium_botulinum_20389:100.0):100.0,(Clostridium_botulinum_20414:100.0,(Clostridium_botulinum_20424:100.0,Clostridium_botulinum_ATCC25763:100.0):100.0):100.0):100.0,(((Clostridium_botulinum_ATCC19397:100.0,Clostridium_botulinum_A-Hall:100.0):100.0,Clostridium_botulinum_ATCC3502:100.0):100.0,Clostridium_botulinum_CFSAN002369:100.0):100.0):100.0,(((((Clostridium_botulinum_AM1295:100.0,Clostridium_botulinum_20504:100.0):100.0,Clostridium_botulinum_ATCC17862:100.0):100.0,Clostridium_botulinum_20503:100.0):100.0,Clostridium_botulinum_CFSAN002367:100.0):100.0,Clostridium_botulinum_20386:100.0):100.0):100.0,Clostridium_botulinum_20412:100.0):74.0,Clostridium_botulinum_20497:100.0):100.0,Clostridium_botulinum_CDC54088:100.0):100.0):68.0):68.0,((((((Clostridium_botulinum_BF:100.0,Clostridium_botulinum_CDC_1436:100.0):100.0,Clostridium_botulinum_Ba4-657:100.0):100.0,Clostridium_botulinum_10258:100.0):100.0,Clostridium_sporogenes_CDC24533:100.0):100.0,(((Clostridium_botulinum_CDC_297:100.0,Clostridium_botulinum_CFSAN002368:100.0):100.0,(Clostridium_botulinum_U21729:100.0,Clostridium_botulinum_U21311:100.0):100.0):100.0,Clostridium_botulinum_U21312:100.0):100.0):100.0,(Clostridium_botulinum_277-00:100.0,Clostridium_botulinum_CFSAN024410:100.0):100.0):100.0):100.0,((((Clostridium_botulinum_OSAKA05:100.0,(Clostridium_botulinum_AM370:100.0,Clostridium_botulinum_AM1195:100.0):100.0):100.0,Clostridium_sporogenes_CDC23824:100.0):100.0,((Clostridium_botulinum_B2-450:100.0,Clostridium_botulinum_AM553:100.0):100.0,Clostridium_sporogenes_ATCC15579:100.0):100.0):100.0,((((Clostridium_sporogenes_NCIMB_10696:100.0,Clostridium_sporogenes_DSM795:100.0):100.0,(((Clostridium_botulinum_ATCC51387:100.0,Clostridium_botulinum_Prevot1662:100.0):100.0,Clostridium_botulinum_Prevot594:100.0):100.0,Clostridium_sporogenes_ATCC19404:100.0):66.0):100.0,(Clostridium_botulinum_66:100.0,Clostridium_sporogenes_PA3679:100.0):78.0):100.0,Clostridium_sporogenes_UC9000:100.0):100.0):100.0):100.0,((((((((((Clostridium_botulinum_ATCC9564:100.0,Clostridium_botulinum_20675:100.0):100.0,Clostridium_botulinum_ATCC17786:100.0):100.0,Clostridium_botulinum_20536:100.0):98.0,Clostridium_botulinum_20547:100.0):100.0,(((Clostridium_botulinum_20549:100.0,Clostridium_botulinum_K3:100.0):100.0,((((Clostridium_botulinum_NCTC8550:100.0,Clostridium_botulinum_NCTC8266:100.0):100.0,Clostridium_botulinum_AlaskaE43:100.0):100.0,Clostridium_botulinum_NCTC11219:100.0):100.0,Clostridium_botulinum_10178:100.0):100.0):100.0,(Clostridium_botulinum_20544:100.0,Clostridium_botulinum_CB11_1-1:100.0):44.0):78.0):82.0,Clostridium_botulinum_20541:100.0):100.0,Clostridium_botulinum_K15:100.0):99.0,Clostridium_botulinum_BONT-E-BELUGA:100.0):100.0,(((Clostridium_botulinum_202F:100.0,Clostridium_botulinum_ATCC23387:100.0):100.0,(Clostridium_botulinum_DB-2:100.0,Clostridium_botulinum_KAPB-3:100.0):98.0):100.0,((Clostridium_botulinum_Eklund17B-NRP:100.0,Clostridium_botulinum_Eklund17B:100.0):100.0,Clostridium_botulinum_CDC66177:100.0):100.0):100.0):100.0,Clostridium_argentinense_CDC_2741:100.0):100.0):50.0,(((((Clostridium_botulinum_47295-DC:100.0,Clostridium_botulinum_51714-DC:100.0):100.0,(((Clostridium_botulinum_C/D-BKT2873:100.0,Clostridium_botulinum_C/D-BKT75002:100.0):100.0,Clostridium_botulinum_C/D-DC5:100.0):100.0,(Clostridium_botulinum_LNC5-DC:100.0,Clostridium_botulinum_D-CCUG7971:100.0):100.0):100.0):100.0,((((((Clostridium_botulinum_BKT028387:100.0,Clostridium_botulinum_58752-CD:100.0):100.0,Clostridium_botulinum_69285-CD:100.0):100.0,(((((((Clostridium_botulinum_71840-CD:100.0,Clostridium_botulinum_12LNRI-CD:100.0):100.0,Clostridium_botulinum_43243-CD:100.0):100.0,(Clostridium_botulinum_12LNR-CD:100.0,Clostridium_botulinum_55741-CD:100.0):59.0):96.0,Clostridium_botulinum_29401-CD:100.0):100.0,(Clostridium_botulinum_50867-CD:100.0,Clostridium_botulinum_48212-CD:100.0):100.0):97.0,Clostridium_botulinum_58272-CD:100.0):98.0,((Clostridium_botulinum_BKT015925:100.0,Clostridium_botulinum_D-16868:100.0):100.0,Clostridium_botulinum_C/D-SP77:100.0):100.0):100.0):100.0,Clostridium_botulinum_38028-CD:100.0):90.0,(Clostridium_botulinum_V891:100.0,Clostridium_botulinum_12LNR13-CD:100.0):75.0):100.0,Clostridium_botulinum_49511-CD:100.0):100.0):100.0,(Clostridium_botulinum_D-1873:100.0,Clostridium_botulinum_STOCKHOLM-C:100.0):100.0):100.0,((Clostridium_botulinum_C/D-BKT12695:100.0,Clostridium_botulinum_EKLUND-C:100.0):100.0,Clostridium_botulinum_C/D-IT1:100.0):100.0):50.0):0.0;
