# Supplementary material for: Diversity of the Germination Apparatus in Clostridium botulinum Groups I, II, III, and IV
Source: Front Microbiol. 2016 Oct 28;7:1702. doi: 10.3389/fmicb.2016.01702 (PMC5083711; doi:10.3389/fmicb.2016.01702)
Supplement: Supplementary file 5 [file Data_Sheet_1.ZIP › Brunt_FigS1_tree_FFP.nwk]

((((((((((Clostridium_botulinum_20397:3.80627187E-5,Clostridium_botulinum_10148:9.39372813E-5):8.55998863E-6,(Clostridium_botulinum_20391:1.09361458E-4,(Clostridium_botulinum_20396:8.84255094E-5,Clostridium_botulinum_20398:3.15744906E-5):4.2138542E-5):3.48150114E-5):8.57256603E-6,((Clostridium_botulinum_CDC28012:1.30127526E-4,Clostridium_botulinum_CDC28023:6.38724738E-5):9.57501828E-5,(((Clostridium_botulinum_CDC37457:9.95713908E-5,Clostridium_botulinum_CDC37461:1.01428609E-4):2.41795317E-6,Clostridium_botulinum_CDC52271:8.50820468E-5):2.78784127E-5,(Clostridium_botulinum_CDC48719:6.98466946E-5,(Clostridium_botulinum_CDC48761:6.44717563E-5,Clostridium_botulinum_NCTC2916:0.00145552824):6.31533054E-5):5.06840873E-5):3.19685672E-5):1.08099309E-4):8.04924967E-4,((Clostridium_botulinum_U21063:3.49229405E-4,(Clostridium_botulinum_U21069:4.07847278E-5,(Clostridium_botulinum_U21075:3.1406094E-5,Clostridium_botulinum_U21089:9.1593906E-5):1.38152722E-5):2.38720595E-4):1.26207305E-4,(((((Clostridium_botulinum_AF84:9.92713811E-4,Clostridium_botulinum_U21064:2.27286189E-4):7.14810753E-5,Clostridium_botulinum_U21076:2.54018925E-4):4.09021979E-4,Clostridium_botulinum_U21078:1.61478021E-4):1.2867635E-4,(Clostridium_botulinum_U21087:4.02731432E-4,Clostridium_botulinum_U21181:3.67268568E-4):2.8657365E-4):1.01067136E-4,((((Clostridium_botulinum_U21067:6.45360506E-5,Clostridium_botulinum_U21086:1.40463949E-4):6.88755414E-6,(Clostridium_botulinum_U21068:3.88483204E-5,(Clostridium_botulinum_U21082:4.98542912E-5,Clostridium_botulinum_U21084:2.38457088E-5):2.16516796E-5):3.35624459E-5):1.39317577E-4,Clostridium_botulinum_U21310:1.96244923E-4):5.12984634E-5,(Clostridium_botulinum_U21070:3.04515387E-4,(Clostridium_botulinum_U21077:1.52143206E-4,((Clostridium_botulinum_U21306:1.22369557E-4,Clostridium_botulinum_U21307:1.70630443E-4):3.66029415E-5,(Clostridium_botulinum_U21088:5.35960329E-5,(Clostridium_botulinum_Kyoto:4.71273979E-4,Clostridium_botulinum_U21309:8.72602081E-6):5.90396714E-6):4.82624027E-5):6.01773821E-5):3.0080084E-5):2.625717E-5):1.12964997E-4):7.20501096E-5):5.48746611E-4):1.13441146E-4,(((((Clostridium_botulinum_10159:2.92941429E-5,(Clostridium_botulinum_ATCC17843:1.01626644E-5,Clostridium_botulinum_ATCC7949-MF:2.23733562E-6):1.60058571E-5):3.5233776E-5,Clostridium_botulinum_ATCC7949:2.31766224E-4):7.06950298E-4,Clostridium_botulinum_Prevot25NCASE:8.90424702E-4):5.95596629E-5,Clostridium_botulinum_20506:7.99815337E-4):2.14427127E-4,Clostridium_botulinum_CDC54085:0.00120119787):2.80307472E-5):8.04975699E-5,(((((Clostridium_botulinum_111:0.0012132917,Clostridium_botulinum_A3-LochMaree:0.0016867083):2.71774343E-4,Clostridium_botulinum_H04402-065:0.00120822566):1.2261342E-4,(((Clostridium_botulinum_20552:6.96835889E-5,Clostridium_botulinum_Walls89:3.33164111E-5):7.761622E-5,(Clostridium_botulinum_230613:4.64968286E-5,Clostridium_botulinum_Langeland:2.06031714E-5):3.4558378E-4):8.07309435E-4,(Clostridium_botulinum_B1-Okra:4.94003116E-4,Clostridium_botulinum_CFSAN001628:3.43996884E-4):8.68315565E-4):1.8894908E-4):1.69469172E-4,(Clostridium_botulinum_87:0.00122087391,Clostridium_botulinum_Mauritius:9.89126091E-4):6.66245785E-5):1.26315456E-4,(((((Clostridium_botulinum_20386:1.17828087E-4,((Clostridium_botulinum_20503:7.81378745E-5,((Clostridium_botulinum_20504:2.85389175E-5,Clostridium_botulinum_AM1295:8.66108248E-6):1.3319006E-5,Clostridium_botulinum_ATCC17862:3.8030994E-5):1.78871255E-5):2.46990406E-5,Clostridium_botulinum_CFSAN002367:3.33050959E-4):2.4171913E-5):4.50013357E-4,(((Clostridium_botulinum_20389:1.50893857E-4,Clostridium_botulinum_20427:1.51061432E-5):2.13878871E-4,(Clostridium_botulinum_20414:1.08227304E-4,(Clostridium_botulinum_20424:2.41612399E-5,Clostridium_botulinum_ATCC25763:2.47387601E-5):1.08226958E-5):3.42996129E-4):5.02414881E-5,(((Clostridium_botulinum_ATCC19397:7.98991314E-5,Clostridium_botulinum_A-Hall:1.19100869E-4):1.55450107E-4,Clostridium_botulinum_ATCC3502:2.31049893E-4):2.78253954E-4,Clostridium_botulinum_CFSAN002369:6.66996046E-4):1.07539762E-4):1.23881175E-4):1.97507061E-4,Clostridium_botulinum_20412:6.67397236E-4):5.98186298E-5,Clostridium_botulinum_20497:0.00101510325):1.69665548E-4,Clostridium_botulinum_CDC54088:0.00101291258):2.46868748E-4):1.14111422E-4):2.74160532E-4,((((Clostridium_botulinum_10258:4.44662642E-4,(Clostridium_botulinum_Ba4-657:2.40849317E-4,(Clostridium_botulinum_BF:0.00199799299,Clostridium_botulinum_CDC_1436:3.52007014E-4):1.64150683E-4):5.27837358E-4):3.94822297E-4,Clostridium_sporogenes_CDC24533:8.12677703E-4):3.2459059E-5,(((Clostridium_botulinum_CFSAN002368:4.46871649E-4,Clostridium_botulinum_CDC_297:4.38128351E-4):3.42539402E-4,(Clostridium_botulinum_U21311:1.73358246E-4,Clostridium_botulinum_U21729:2.25641754E-4):2.90460598E-4):5.50436729E-5,Clostridium_botulinum_U21312:5.29956327E-4):7.2462816E-5):5.9019985E-4,(Clostridium_botulinum_277-00:3.71673664E-4,Clostridium_botulinum_CFSAN024410:3.98326336E-4):0.00109796421):1.8507964E-4):0.00138394908,((((Clostridium_botulinum_66:8.65213347E-4,Clostridium_sporogenes_PA3679:8.44786653E-4):1.79775132E-5,((((Clostridium_botulinum_ATCC51387:1.33247102E-4,Clostridium_botulinum_Prevot1662:1.97752898E-4):5.93652907E-5,Clostridium_botulinum_Prevot594:1.76634709E-4):3.5802158E-4,Clostridium_sporogenes_ATCC19404:5.8872842E-4):1.28210947E-4,(Clostridium_sporogenes_DSM795:3.54195501E-5,Clostridium_sporogenes_NCIMB_10696:2.9858045E-4):6.40414053E-4):1.18584987E-4):2.04692511E-4,Clostridium_sporogenes_UC9000:9.99994989E-4):0.00131381259,((((Clostridium_botulinum_AM1195:2.31553385E-5,Clostridium_botulinum_AM370:5.44661458E-7):0.00120107268,Clostridium_botulinum_OSAKA05:0.00131207732):2.28684864E-4,Clostridium_sporogenes_CDC23824:0.00149631514):2.66622621E-4,((Clostridium_botulinum_AM553:3.27271573E-4,Clostridium_botulinum_B2-450:3.33728427E-4):4.02249366E-4,Clostridium_sporogenes_ATCC15579:8.92250634E-4):6.55877379E-4):2.02369055E-4):4.73231385E-4):0.00524616811,(((((((((Clostridium_botulinum_10178:9.79572513E-4,((Clostridium_botulinum_AlaskaE43:2.15228758E-5,(Clostridium_botulinum_NCTC8266:2.12597403E-6,Clostridium_botulinum_NCTC8550:2.07402597E-6):8.33771242E-5):8.95008333E-4,Clostridium_botulinum_NCTC11219:5.76491667E-4):7.55427487E-4):8.54346742E-5,(Clostridium_botulinum_20549:4.30489796E-4,Clostridium_botulinum_K3:2.51510204E-4):4.66065326E-4):9.32960038E-5,(Clostridium_botulinum_20544:7.92035714E-4,Clostridium_botulinum_CB11_1-1:0.00112796429):5.45399618E-6):1.20991706E-4,((Clostridium_botulinum_20536:5.77287326E-4,((Clostridium_botulinum_20675:2.69161074E-5,Clostridium_botulinum_ATCC9564:1.06083893E-4):1.13710304E-4,Clostridium_botulinum_ATCC17786:1.36789696E-4):3.99212674E-4):1.10124563E-4,Clostridium_botulinum_20547:7.08625437E-4):4.158247E-4):7.20130731E-5,Clostridium_botulinum_20541:0.00116332872):4.44366182E-4,Clostridium_botulinum_K15:0.00105852444):2.83918255E-4,Clostridium_botulinum_BONT-E-BELUGA:0.00227408956):0.00107089048,(((Clostridium_botulinum_202F:5.18364238E-4,Clostridium_botulinum_ATCC23387:2.57635762E-4):5.09577586E-4,(Clostridium_botulinum_DB-2:6.31986301E-4,Clostridium_botulinum_KAPB-3:6.38013699E-4):9.74224138E-5):7.73297164E-4,((Clostridium_botulinum_Eklund17B:1.83866447E-4,Clostridium_botulinum_Eklund17B-NRP:-1.11166447E-4):0.00140707041,Clostridium_botulinum_CDC66177:9.5657959E-4):2.64827836E-4):0.00149984683):0.00734555715,Clostridium_argentinense_CDC_2741:0.00733049021):0.00117632106):7.44185215E-4,((((((Clostridium_botulinum_12LNR13-CD:3.8075554E-4,Clostridium_botulinum_V891:5.4924446E-4):1.30502639E-5,((((((((Clostridium_botulinum_12LNR-CD:4.48852083E-5,Clostridium_botulinum_55741-CD:3.39147917E-5):2.8906529E-6,((Clostridium_botulinum_12LNRI-CD:3.56319423E-5,Clostridium_botulinum_71840-CD:5.45680577E-5):1.12402602E-5,Clostridium_botulinum_43243-CD:3.89597398E-5):8.13093471E-5):1.42780808E-5,Clostridium_botulinum_29401-CD:5.14219192E-5):8.24512674E-5,(Clostridium_botulinum_48212-CD:2.16927304E-4,Clostridium_botulinum_50867-CD:3.3072696E-5):9.16674826E-5):1.90513661E-5,Clostridium_botulinum_58272-CD:5.29955089E-5):8.06745622E-5,((Clostridium_botulinum_BKT015925:0.00266655258,Clostridium_botulinum_D-16868:5.83447417E-4):8.2730484E-4,Clostridium_botulinum_C/D-SP77:1.7769516E-4):2.70036375E-4):1.01585719E-4,((Clostridium_botulinum_58752-CD:3.11499132E-4,Clostridium_botulinum_BKT028387:1.48500868E-4):3.12325487E-4,Clostridium_botulinum_69285-CD:2.62174513E-4):1.66031468E-4):2.52954493E-4,Clostridium_botulinum_38028-CD:2.83961523E-4):6.90532517E-5):1.44117024E-4,Clostridium_botulinum_49511-CD:4.4110368E-4):0.00233438887,((Clostridium_botulinum_47295-DC:5.04354839E-5,Clostridium_botulinum_51714-DC:1.15645161E-5):5.09878832E-4,(((Clostridium_botulinum_C/D-BKT2873:8.13855794E-4,Clostridium_botulinum_C/D-BKT75002:2.96144206E-4):5.78824707E-4,Clostridium_botulinum_C/D-DC5:0.00212117529):0.00136832439,(Clostridium_botulinum_D-CCUG7971:0.00130642901,Clostridium_botulinum_LNC5-DC:1.93570989E-4):6.49175605E-4):5.87246168E-4):0.00207502751):0.00124488959,(Clostridium_botulinum_STOCKHOLM-C:0.00213116798,Clostridium_botulinum_D-1873:0.00351883202):0.00406089441):0.00327134963,((Clostridium_botulinum_C/D-BKT12695:0.00187860218,Clostridium_botulinum_EKLUND-C:0.00678139782):0.00296687461,Clostridium_botulinum_C/D-IT1:0.00580312539):0.00247624254):7.44185215E-4):0.0;
