# Supplementary material for: Diversity of the Germination Apparatus in Clostridium botulinum Groups I, II, III, and IV
Source: Front Microbiol. 2016 Oct 28;7:1702. doi: 10.3389/fmicb.2016.01702 (PMC5083711; doi:10.3389/fmicb.2016.01702)
Supplement: Supplementary file 5 [file Data_Sheet_1.ZIP › Brunt_Fig1C_tree_parsnp.nwk]

((((((((Clostridium_botulinum_69285-CD:0.0,(((Clostridium_botulinum_58752-CD:0.0,Clostridium_botulinum_BKT028387:0.0,Clostridium_botulinum_12LNRI-CD:0.0,Clostridium_botulinum_50867-CD:0.0,Clostridium_botulinum_12LNR-CD:0.0,Clostridium_botulinum_55741-CD:0.0):0.0,Clostridium_botulinum_BKT015925:2.0E-5)0.84:2.0E-5,Clostridium_botulinum_29401-CD:2.0E-5)0.88:0.0)0.88:0.0,Clostridium_botulinum_C/D-SP77:2.0E-5)0.9:2.0E-5,(Clostridium_botulinum_58272-CD:7.0E-5,(Clostridium_botulinum_48212-CD:0.0,Clostridium_botulinum_43243-CD:0.0,Clostridium_botulinum_71840-CD:0.0):0.0)0.37:0.0)1.0:0.00233,(Clostridium_botulinum_49511-CD:4.7E-4,(Clostridium_botulinum_V891:1.6E-4,(Clostridium_botulinum_38028-CD:2.7E-4,Clostridium_botulinum_12LNR13-CD:8.3E-4)0.98:1.8E-4)1.0:4.7E-4)0.9:2.8E-4)1.0:8.2E-4,Clostridium_botulinum_D-16868:0.00116)1.0:0.09568,((Clostridium_botulinum_D-CCUG7971:3.3E-4,Clostridium_botulinum_LNC5-DC:5.6E-4)0.99:0.00112,((Clostridium_botulinum_C/D-DC5:9.0E-5,(Clostridium_botulinum_51714-DC:2.0E-5,Clostridium_botulinum_47295-DC:2.0E-5)0.99:1.3E-4)1.0:0.00183,(Clostridium_botulinum_C/D-BKT2873:7.0E-5,Clostridium_botulinum_C/D-BKT75002:2.0E-5)1.0:0.00273)1.0:0.00214)1.0:0.07708)1.0:0.0,(Clostridium_botulinum_STOCKHOLM-C:0.00845,Clostridium_botulinum_D-1873:0.00883)1.0:0.2641):0.83064,(Clostridium_botulinum_C/D-BKT12695:0.01268,(Clostridium_botulinum_C/D-IT1:0.46925,Clostridium_botulinum_EKLUND-C:0.01351)0.0:0.0)1.0:0.83064):0.0;
