# Supplementary material for: Diversity of the Germination Apparatus in Clostridium botulinum Groups I, II, III, and IV
Source: Front Microbiol. 2016 Oct 28;7:1702. doi: 10.3389/fmicb.2016.01702 (PMC5083711; doi:10.3389/fmicb.2016.01702)
Supplement: Supplementary file 5 [file Data_Sheet_1.ZIP › Brunt_Fig1B_tree_parsnp.nwk]

((((((Clostridium_botulinum_AlaskaE43:1.5E-4,(Clostridium_botulinum_NCTC8266:0.0,Clostridium_botulinum_NCTC8550:5.0E-5)1.0:1.8E-4)1.0:0.02294,((Clostridium_botulinum_20541:0.037,Clostridium_botulinum_NCTC11219:0.02654)1.0:0.00976,(Clostridium_botulinum_20544:0.02497,(Clostridium_botulinum_10178:0.03246,(Clostridium_botulinum_K3:5.0E-5,Clostridium_botulinum_20549:1.8E-4)1.0:0.02241)1.0:0.00638)1.0:0.00447)1.0:0.00371)1.0:0.01116,Clostridium_botulinum_CB11_1-1:0.0257)1.0:0.01497,(Clostridium_botulinum_20547:0.01986,(Clostridium_botulinum_20536:0.0133,(Clostridium_botulinum_ATCC17786:8.0E-5,(Clostridium_botulinum_20675:1.4E-4,Clostridium_botulinum_ATCC9564:3.0E-5)0.47:0.0)1.0:0.00521)1.0:0.01235)1.0:0.02697)1.0:0.01961,(Clostridium_botulinum_BONT-E-BELUGA:0.19512,Clostridium_botulinum_K15:0.04254)0.0:0.0):0.85848,((Clostridium_botulinum_CDC66177:0.03798,(Clostridium_botulinum_Eklund17B-NRP:2.0E-5,Clostridium_botulinum_Eklund17B:1.0E-5)1.0:0.03833)1.0:0.20058,(Clostridium_botulinum_KAPB-3:0.01971,(Clostridium_botulinum_DB-2:0.00307,(Clostridium_botulinum_ATCC23387:2.0E-5,Clostridium_botulinum_202F:9.0E-5)1.0:0.0054)1.0:0.01523)0.73:0.0)1.0:0.85848):0.0;
