# Supplementary material for: Diversity of the Germination Apparatus in Clostridium botulinum Groups I, II, III, and IV
Source: Front Microbiol. 2016 Oct 28;7:1702. doi: 10.3389/fmicb.2016.01702 (PMC5083711; doi:10.3389/fmicb.2016.01702)
Supplement: Supplementary file 5 [file Data_Sheet_1.ZIP › Brunt_Fig1A_tree_parsnp.nwk]

((((((((((((((Clostridium_botulinum_U21310:2.0E-5,(Clostridium_botulinum_Kyoto:7.0E-5,Clostridium_botulinum_U21067:3.0E-5)0.02:0.0)0.86:1.0E-5,(Clostridium_botulinum_U21068:2.0E-5,Clostridium_botulinum_U21306:3.0E-5)0.78:0.0)0.58:0.0,(Clostridium_botulinum_U21082:7.0E-5,Clostridium_botulinum_U21088:5.0E-5)1.0:0.0)0.0:0.0,((Clostridium_botulinum_U21309:4.0E-5,Clostridium_botulinum_U21084:5.0E-5)1.0:0.0,((Clostridium_botulinum_U21070:4.1E-4,Clostridium_botulinum_U21077:1.0E-5)0.95:2.0E-5,Clostridium_botulinum_U21086:4.0E-5)1.0:0.0)0.0:0.0)0.99:0.0,Clostridium_botulinum_U21307:3.0E-5)1.0:0.00105,Clostridium_botulinum_U21078:4.9E-4)1.0:0.00438,(Clostridium_botulinum_U21063:9.7E-4,(Clostridium_botulinum_U21089:4.0E-5,(Clostridium_botulinum_U21069:1.2E-4,Clostridium_botulinum_U21075:1.8E-4)0.78:1.0E-5)1.0:0.0)1.0:0.0079)1.0:0.0072,((Clostridium_botulinum_U21181:7.0E-4,Clostridium_botulinum_U21087:1.2E-4)1.0:0.00859,(Clostridium_botulinum_AF84:4.0E-5,(Clostridium_botulinum_U21064:4.0E-5,Clostridium_botulinum_U21076:2.0E-5)0.12:0.0)1.0:0.00559)1.0:0.00804)1.0:0.0228,(Clostridium_botulinum_NCTC2916:2.1E-4,(Clostridium_botulinum_CDC52271:5.0E-5,(((Clostridium_botulinum_20396:5.0E-5,(Clostridium_botulinum_20391:5.0E-5,Clostridium_botulinum_20398:4.0E-5)0.6:1.0E-5)0.95:2.0E-5,Clostridium_botulinum_20397:2.0E-5)0.98:0.0,((Clostridium_botulinum_CDC28023:1.0E-5,Clostridium_botulinum_CDC28012:0.0)0.82:1.0E-5,(Clostridium_botulinum_CDC48761:2.0E-5,(Clostridium_botulinum_10148:0.0,(Clostridium_botulinum_CDC48719:2.0E-5,(Clostridium_botulinum_CDC37461:1.0E-5,Clostridium_botulinum_CDC37457:1.0E-5)0.9:1.0E-5)0.95:0.0)0.98:0.0)0.93:2.0E-5)0.9:0.0)0.9:0.0)0.96:5.0E-5)1.0:0.03431)1.0:0.01482,(Clostridium_botulinum_CDC54085:0.0406,((Clostridium_botulinum_ATCC7949:6.5E-4,(Clostridium_botulinum_ATCC17843:0.0,(Clostridium_botulinum_10159:2.0E-5,Clostridium_botulinum_ATCC7949-MF:1.0E-5)0.81:1.0E-5)0.91:0.0)1.0:0.03412,(Clostridium_botulinum_Prevot25NCASE:0.02662,Clostridium_botulinum_20506:0.0347)1.0:0.0088)1.0:0.00842)1.0:0.00994)1.0:0.0184,((Clostridium_botulinum_111:0.02244,(Clostridium_botulinum_CDC54088:0.02703,(((Clostridium_botulinum_ATCC17862:1.0E-5,(Clostridium_botulinum_20503:3.0E-5,(Clostridium_botulinum_20504:4.0E-5,(Clostridium_botulinum_AM1295:0.0,(Clostridium_botulinum_20386:3.0E-5,Clostridium_botulinum_CFSAN002367:2.1E-4)0.41:0.0)0.83:1.0E-5)0.73:1.0E-5)0.07:0.0)1.0:0.00809,((Clostridium_botulinum_ATCC3502:0.00265,(Clostridium_botulinum_ATCC19397:2.0E-5,(Clostridium_botulinum_A-Hall:1.0E-5,Clostridium_botulinum_CFSAN002369:3.6E-4)1.0:1.1E-4)1.0:1.1E-4)1.0:0.00254,((Clostridium_botulinum_20414:3.0E-5,(Clostridium_botulinum_ATCC25763:1.0E-5,Clostridium_botulinum_20424:0.0)0.55:0.0)1.0:0.00179,(Clostridium_botulinum_20389:2.0E-5,Clostridium_botulinum_20427:1.0E-5)1.0:0.00228)1.0:0.00324)1.0:0.00614)1.0:0.01122,(Clostridium_botulinum_20497:0.02658,Clostridium_botulinum_20412:0.03052)0.94:0.00663)1.0:0.00478)1.0:0.01038)1.0:0.03692,(((Clostridium_botulinum_B1-Okra:1.3E-4,Clostridium_botulinum_CFSAN001628:1.7E-4)1.0:0.05093,(Clostridium_botulinum_230613:1.5E-4,((Clostridium_botulinum_Walls89:0.0,Clostridium_botulinum_20552:0.0):1.0E-5,Clostridium_botulinum_Langeland:1.0E-5)0.94:2.0E-5)1.0:0.04325)1.0:0.02774,(Clostridium_botulinum_Mauritius:0.04368,(Clostridium_botulinum_H04402-065:0.02911,Clostridium_botulinum_87:0.02914)1.0:0.01383)1.0:0.01218)1.0:0.00993)1.0:0.01415)1.0:0.05664,Clostridium_botulinum_A3-LochMaree:0.13222)1.0:0.02091,((Clostridium_botulinum_277-00:0.00293,Clostridium_botulinum_CFSAN024410:0.00334)1.0:0.07954,(Clostridium_botulinum_U21312:0.0081,(((Clostridium_botulinum_Ba4-657:3.7E-4,Clostridium_botulinum_CDC_1436:3.0E-4)1.0:0.00318,(Clostridium_botulinum_10258:2.1E-4,Clostridium_botulinum_BF:2.0E-4)1.0:0.00734)1.0:0.00454,((Clostridium_botulinum_U21311:8.0E-5,Clostridium_botulinum_U21729:1.1E-4)1.0:0.00886,(Clostridium_sporogenes_CDC24533:0.00751,(Clostridium_botulinum_CFSAN002368:2.3E-4,Clostridium_botulinum_CDC_297:0.0)1.0:0.0068)1.0:0.00244)1.0:0.00526)1.0:0.00582)1.0:0.06437)1.0:0.033):0.206245,((Clostridium_sporogenes_UC9000:0.01151,(((Clostridium_sporogenes_NCIMB_10696:0.0,Clostridium_sporogenes_DSM795:1.0E-5)1.0:0.0077,(Clostridium_sporogenes_PA3679:0.01328,Clostridium_botulinum_66:0.0149)1.0:0.00464)1.0:0.00415,(Clostridium_sporogenes_ATCC19404:0.00622,(Clostridium_botulinum_Prevot594:0.0,(Clostridium_botulinum_ATCC51387:2.1E-4,Clostridium_botulinum_Prevot1662:6.6E-4)1.0:1.3E-4)1.0:0.00504)1.0:0.00774)1.0:0.01748)1.0:0.18551,((Clostridium_sporogenes_ATCC15579:0.00879,(Clostridium_botulinum_B2-450:0.00154,Clostridium_botulinum_AM553:9.5E-4)1.0:0.00743)1.0:0.07925,((Clostridium_botulinum_AM370:0.0,Clostridium_botulinum_AM1195:1.0E-5)1.0:0.04893,(Clostridium_botulinum_OSAKA05:0.03819,Clostridium_sporogenes_CDC23824:0.04989)1.0:0.02773)1.0:0.04148)1.0:0.04478)1.0:0.206245):0.0;
