# Supplementary material for: Diversity of the Germination Apparatus in Clostridium botulinum Groups I, II, III, and IV
Source: Front Microbiol. 2016 Oct 28;7:1702. doi: 10.3389/fmicb.2016.01702 (PMC5083711; doi:10.3389/fmicb.2016.01702)
Supplement: Supplementary file 5 [file Data_Sheet_1.ZIP › Brunt_Fig3_SleB_aminoacid_alignment_tree.nwk]

(((((CLL_A0291:0.43827837,CbC4_0273:0.41876110)0.7200:0.08085875,CBO3432:0.36658936)0.6600:0.11150978,ADT22_15425:1.39726378)0.5000:0.06850576,(CBO1324:0.29348096,CbC4_0666:0.43710065)1.0000:0.58163066)0.9600:0.54795065,(CBO0204:0.24262651,CbC4_0552:0.21158307)0.3800:0.06918541,CBCST_23020:2.25013950);
