# Supplementary material for: Diversity of the Germination Apparatus in Clostridium botulinum Groups I, II, III, and IV
Source: Front Microbiol. 2016 Oct 28;7:1702. doi: 10.3389/fmicb.2016.01702 (PMC5083711; doi:10.3389/fmicb.2016.01702)
Supplement: Supplementary file 5 [file Data_Sheet_1.ZIP › Brunt_Fig3_SleB_aminoacid_alignment.fasta]

>ADT22_15425
-MDKDYSKYYVIFLVATLLLTLVFGVKDLLHKKEISNLLKVQS----VKCTVEPSDDTNTN-------DINAIKLGSIAETE--TTLSDKNNKVDKDNTQYIDKNSSKKIYLSSTNVEKKQQNGIDLISTNKAINNTKQTVDINNTYIHT-----------------NLDDIQLLARLIQSEAGDEPYQGKLAVGNV-VLYRTNQDN--ESIVDT-------------------IFKKG----QFDGV-NTSNF----NSELSDDNIKAATEVLDGKKVLSDGYFFV--------------------NLKVASPSWA--KEDN-------FITRIGDHWFFRKE----
>CLL_A0291
------MKKIYSLFI--ISLVLYLSVINNNVAYAQVLSDNFHT----NVISKEENNETYLN-------NINLATQCNAELNE--NTTNKNIDDSTIEVFSYDTQKLYI-----------------------------------------------------------TENDIELMAKLVYAESIGEPYDGKVAVASV-VLNRVINPSFPNSIKEV-------------------IFQKN----AFSCV-KNGDI----KATPNQTCYNAVYDAIRGYDPTNEALFFY--------------------NPSTATCAWMHQTQKQ-------DMKTIGHHTFFKIKS---
>CBO0204
MRKNIYLKRAIIYVL--AIMLAYGSTTLYILPYTNATKAVAYY----YGHRGDIISQVQRKLKAWGYYNGGVDGIFGHQTYTAVRYFQSKNGLTVDGIIGDKTLVALG-------------------INTGSSGSSSSS----------------------------NNQDVMLLARLINGEARGEPYEGQVAVGAV-VLNRTRDSKFPNTIAGV-------------------IYEPL----AFTAI-ADGQI----NAQMQQTSINAARDALNGWDPSDGATYYF--------------------NPATATSSWI--WSRP-------LIKVIGKHRFCR------
>CBO1324
----MTKHKSLKTLLATLTFCVGLSSPVFAADYRVSSGDSLYK----IGQLFNVSSDTIIK-------NNNLKESTIHPGQV--LNIPCNTYTVKSGDSLFLISKAQG---ISLYNLRKANNKLDDTIYPGQVLNLPGKTSSNTSPAPAPTTP--------KPIVNYTESDLDLLARLITAEAQSEPYSAQVAVASV-VINRIKSSQFPNSISSV-------------------IYQKSDGYYQFTPV-LNGWI----NKPATETSKKAAKEALYGSDPSKGALYYF--------------------D-NTATNKWL--WSKP-------ITARIGNMVYVK------
>CBO3432
------MKKYFL-----LDVIIVLTIIIFSSSWNKSIAAFSYM----HNYNIDNSEDVQ--------------------------------------VVNYTNKKIYL-----------------------------------------------------------TKDDIYLMAQIVQAESESEPFEGKIAVASV-ILNRTVASGFPKTVESV-------------------IRQKN----AFSCLNKNGSI----SKIPDQTSFQAVEEALKGKDPTNNALYFY--------------------NPKISTCNWMKNVSKN-------NKKIIGNHVFFKAN----
>CbC4_0273
------MKKIL------VSIITLTSLLTSSFCYANARVMQDSE----TKTLYKEESQI-------------------------------------VTVFNSKGDNFCI-----------------------------------------------------------TKNDINLMAQIVYAESCAEPYEGKVAVASV-ILNRLKDSHFPNNIEGV-------------------VKQKA----AFSCV-RNGKI----DVIPDKHCFNAVMDALKGKDPTNNAVFFY--------------------NPKIATSIWMKNINKH-------NVKRIGNHVFFIVK----
>CbC4_0552
MKGRLDCKRICLLVV--VLLFSYAGVPRNIIPYYNAIKTSVYK----YGTKDSIVTEIQRRLKAWDYYDGELDGKYGYETYLAVKEFQRKNDLTVDGIVGDDTLASLG-------------------INDGKGGGQSTVASNNATS---------------------NNSDVMLLARLINGEARGEPYEGQVAVGAV-VLNRTRDSRFPSSIAGV-------------------IYQPG----AFTAI-VDGQI----NAELEQSSIKAARDALNGWDPSDGAVYYF--------------------NPDTATSGWI--WSRP-------LIKIIGKHRFCS------
>CbC4_0666
----MLKSKNLNKFIAAMSVSLLLTQPAFAATYKVVPNDSLYK----ISKVFNTSVNSLKS-------DNKLDGDIIYPGQA--ISVPAKVHSVVYGESLYLISKKYS---ISLESLRRANNKWDNLIYPNDKLLIPSTTSVTSNSNTNNTSLSSGQAKSIKSVIPYTQNDLDLLSRLVHAEAGGESYNTKVCVASV-VINRVKSNKFPNSIKNV-------------------IYEVSDGHYQFTPV-LNGMI----NKAASADDQKAALEALSGNDPTKGALYFF--------------------D-NTVTNQWL--LSKP-------VALHSDKMTFAY------
>CBCST_23020
MKLQNATNKIINNDYNLNANIREKSNKQNLQNDVYINKDYFESSTINNGCYGEEVAKIQSILKDKGYYDLQIDGYFGNDTKKAVSKFQLENNINNTGEVDLQTKRAIIEEPVLLKRSKRSLKSNGNLIRRGDRGSNVEGLQKKLISLGYNCGKYGADGVFGEG----TYNAVKAFQR-----AKGLNTDGIVGPDTMRAINNSKGSNIPDITQKLNNLMIRYEYMYMDIKNASGLERLG----HFYNLVKNGSAIDLKNQGWNSKKYIYNGEVIDNDAPGNIAYGYLGKAFGFSDELLLRAAGYAQQKAGTSKPEWGKPWGSPPYGDDPRDQARIKQGIKVYNGLHKR
