# Supplementary material for: Diversity of the Germination Apparatus in Clostridium botulinum Groups I, II, III, and IV
Source: Front Microbiol. 2016 Oct 28;7:1702. doi: 10.3389/fmicb.2016.01702 (PMC5083711; doi:10.3389/fmicb.2016.01702)
Supplement: Supplementary file 5 [file Data_Sheet_1.ZIP › Brunt_Fig1E_GerC_aminoacid_alignment_tree.nwk]

((((GerX1d-C:0.52231372,GerX1f-C:0.65962481)0.6800:0.05999321,GerX1a-C:0.48883602)1.0000:0.43391742,GerX4-C:1.11861915)0.6000:0.06134859,(GerX3a-C:0.63700006,GerX3b-C:0.67366987)1.0000:0.73984778,((GerX1b-C:0.67052576,GerX1e-C:0.58989864)0.4600:0.06061685,(GerX1c-C:0.47324536,(GerX2a-C:0.17879137,(GerX2b-C:0.01596748,GerX2c-C:0.01874236)1.0000:0.09020404)1.0000:0.37360488)0.3200:0.01256224)1.0000:0.81500250);
