# Supplementary material for: Diversity of the Germination Apparatus in Clostridium botulinum Groups I, II, III, and IV
Source: Front Microbiol. 2016 Oct 28;7:1702. doi: 10.3389/fmicb.2016.01702 (PMC5083711; doi:10.3389/fmicb.2016.01702)
Supplement: Supplementary file 5 [file Data_Sheet_1.ZIP › Brunt_Fig1E_GerA_aminoacid_alignment_tree.nwk]

((((((GerX2b-A2:0.01874659,GerX2c-A2:0.01693527)1.0000:0.06735856,(GerX2a-A1:0.02428409,GerX2a-A2:0.04034767)1.0000:0.05146322)1.0000:0.23871408,GerX1c-A1:0.27217917)0.7500:0.02607179,GerX1b-A1:0.48045222)0.5900:0.02598538,GerX1e-A1:0.41124895)1.0000:0.33941664,(GerX1a-A1:0.24521278,(GerX1d-A1:0.20656679,GerX1f-A1:0.28125345)0.6200:0.02104495)1.0000:0.25998669,(GerX4-A1:0.60814824,(GerX3a-A1:0.41329222,GerX3b-A1:0.40783625)1.0000:0.37566446)0.7700:0.06290219);
