# Supplementary material for: Diversity of the Germination Apparatus in Clostridium botulinum Groups I, II, III, and IV
Source: Front Microbiol. 2016 Oct 28;7:1702. doi: 10.3389/fmicb.2016.01702 (PMC5083711; doi:10.3389/fmicb.2016.01702)
Supplement: Supplementary file 5 [file Data_Sheet_1.ZIP › Brunt_Fig1E_GerB_aminoacid_alignment_tree.nwk]

(((((((GerX2b-B2:0.01785160,GerX2c-B2:0.02731756)1.0000:0.06539567,GerX2a-B2:0.11026523)1.0000:0.14071168,(GerX2b-B1:0.10412504,GerX2a-B1:0.11067450)1.0000:0.14155710)1.0000:0.15768901,(GerX2a-B3:0.11539738,(GerX2b-B3:0.01936980,GerX2c-B3:0.01588255)1.0000:0.12435450)1.0000:0.26513738)0.9800:0.09438124,(GerX1b-B1:0.69072039,(GerX1c-B1:0.43687098,GerX1e-B1:0.71817526)0.8700:0.08673459)0.6800:0.06913932)1.0000:0.50422918,(GerX4-B3:0.37393258,(GerX4-B1:0.27978617,GerX4-B2:0.25357185)1.0000:0.15065074)1.0000:1.08570514)0.7800:0.15890077,(GerX1f-B1:0.57860181,(GerX1a-B1:0.40892622,GerX1d-B1:0.60372349)0.7200:0.06271731)1.0000:0.37586715,(GerX3a-B1:0.79077190,GerX3b-B1:0.81617687)1.0000:0.89144752);
