# Supplementary material for: Diversity of the Germination Apparatus in Clostridium botulinum Groups I, II, III, and IV
Source: Front Microbiol. 2016 Oct 28;7:1702. doi: 10.3389/fmicb.2016.01702 (PMC5083711; doi:10.3389/fmicb.2016.01702)
Supplement: Supplementary file 5 [file Data_Sheet_1.ZIP › Brunt_Fig1E_GerC_aminoacid_alignment.fasta]

>GerX1a-C
------------MKSKKCL-AIILILSTICMTGCWDKIEINERAFASVLGVDAGKDIGKEKQLKEISESASFTGSKFDKIKVTYAFPDISKLGPEKGGTAVDNTMSVDAYSMQNSINEVINKSSRTLSFGHLKLIVLNTSILDYSNTFKEVIDYLQRQPAINRTIYIVFSEDKSEEILKFKPNMEKSIENY-IIGILENNKKSNTS-FP-LTLNEFLEKTGQNNITLM-PVINIDKEN------------------------------------KDLKISKVAVIKNDKIKGYISTEQANSIQLINKRFKGG---TRTII-RDGSPLDYSIENNERKIN---IKDKKKLSVDIKLNLEGQIKGYNIDKQISSNEENIKKIESNLDKAITQDIKEVIRISQTEYNTDILDLGEFIHKYHPKLWKEIKGDWNQLYKTVDINVSVDTKVRRIGGIK-------
>GerX2b-C
--------MKMKNKMKIIIRVSFVLIIIVNLIGKRGTV-VEELNLPNSIGYDILEKKGDQ---------------------VLYSVPLRTY-FSESKMPNESQLVTSKAINLGETRNKRQLQASKEFILGLEKSLIISEKAARFG--ISNVIDILLNNPLVNDNAKMVVCAGTAKDIMEYEVKRYSGTEEY-VGTLVEHLNKFNFFSEK-YSLIDFIIKSSSEGKNPIIPYLDIVEDE--------------------------------------LKITGVAIFDKTKMVKKLDIEDVKILNLLRENKGKG---ILTIQ-KNSKEYINYYPQAKKKVK--CYKEGNKYKFIINITLKGPIISNQLYKDLNTDPKVLKKFEKDMEESVEKKCAHFISKMKDSFKVDVLELGNVAAAKYG---RETGVDWNKEVLNSEIKVNVKVKVDSQGRGDY------
>GerX1b-C
MKKPMQKIMKILEKNRINIIILIIIILNIYYYDP-NIKYAEELDIPAGIGYDFQTKIDDI---------------------RYYRIPISTY-IFNPNGTTTSTIHEGKGETLLKTRQYRQRKSNRKFLLGNEKAYLISQKSAYDG--LNEITNLLFFNPLSNSRAFTLVCGGDPRDILSYKVQGYPNSADY-IYGLMQNSPQYNFFPTKAYTTNINYYQLKTEGKNLVLPYIEKTRNG--------------------------------------IEITGMALFKGDKMERKINVNEMHSLNRLREDKTKG---IISIE-KDYKNFAEMDCYIKRKVE--CYKEKGKYRFVIKLDIKGDMINCKSCRDELCNQEGKDGLVKKFEQKIYEESYKFINKMQNEYKVDALNLGSVAAAKYG---RNTGVDWNQIVSDSEIELDINMRLIRGGRGTF------
>GerX3a-C
---------------MKRFIAVLLVFSNIFLQGCFSYRDINKLLFATAVIVDVDNSNNPV------------------------LFVEAYKGVREESNQKDRLVFKGTGKTLLDALKNINLSSSNEVNYEQTKAIIFTEKAANIG--LEKFIDIFEREQQFIMRANFCIFEGTGDELLNIKIPDEKFLGIF-VYDLIRNINTSSSA-IK-LTLNELLNKRLMKDRTAVASFIQFNRRET----------------------------------ENKIFLNGGAIITKDKYVSRLSAEETKGYNFLVNKVSKG---VFQISNPQDKNKLISLEILSSKTRTKIEYVNGSIHLTKKIKTICTIGESQ--GRFYGNKNEIDKLEALAAEEINKLTSSVFSKFQKN-NLDIFDIENDVYIRYP------KLNIENIILNTELKTEIEVEIRNSADIIS------
>GerX2c-C
--------MKMKNKMKIIIRVSFVIIIIVNLIGKRGTV-IEELNLPNSIGYDILEKKGDQ---------------------VLYSVPLRTY-FSESKMPNESQLVTSKAINLGETRNKRQLQTSKEFILGLEKSLIISEKAARFG--ISNVIDILLNNPLVNDNAKMVVCAGTAKDIMDYEVKKYSGTEEY-VGTLVEHLNKFNFFSEK-YSLIDFIIKSSSEGKNPIIPYLDIVEDQ--------------------------------------LKITGVAIFDKTKMVKKLDIEDVKILNLLRENKGKG---ILTIQ-KNSKEYINYYPQAKKKVK--CYKEDNKYKFIINITLKGPIISNQLYKNLNNDPKVLKKFQKDMEESVEKKCTHFISKMKDSCKVDVLELGNVAAAKYG---RETGVDWNKEVLNSEIKVNVKVKVDSQGRGEY------
>GerX1c-C
--------MRITNKIKKFIIIIFCIFIGIIFSEKLDVGFAEELSIPSGEGFDVEEGVDGN---------------------LIYSIPVSIY-TYQSNTEGKTIVYTGKGYTIGEAKQDRDKILSKKFVLGGERVFIISDKQAELG--IHALTDALYNNTNVNDLGIVVVCNGTAEHILNYKPKGFPNSGEY-IEGLVSNLRNNHFFSED-YKLIDVFVREQAEGRSIVLPYIELADDN--------------------------------------IKATGMAIFKKDKMIGKINMKDSDILNFLRFNNVKG---VLTLQ-KNYKEYINYKAQVKRKVK--CTKKNEKYSFIINLDFSGEIISNELYKDITSKVDVKKQFEKDMSNKIEFMCNDFINRMKNQYKSDLLELGVVAAAKYG---RNTNTDWDKVIRESEIKVNVNVNVDKFGRGDY------
>GerX3b-C
------------MKIKRIFIISLVILISFSMVSCFNYNDINKVTFVTSIIFDEDENSNVV---------------------LYLDCVKAFRNANESIEKGKRLIYKGEGKTALEAIRDVNMSASFKLNFTQNRAYIFTGNAVKNG--MKKYIDLINNNPEFPITPNMFAYFDDVDKLLELSSSDEEYLGLF-LDDLVGKNENSSKV-IK-LNTNDYMIQRLMPNNLSIMSTLKLKQDVR----------------------------------DKKIELGGGTIIQNDRMIGKIDTLNTLSYNLLTNNIESG---ILEVVNPNAKNNFITLKILDSKIKTSVDYSNDKIVLNKKLKLKTNIAESQ--SKFMVNKEFINSICELEEASIKAHLKDTFNEYREK-NVDILQVVNLLNQKYG------YEKEEDYLSKVELNIEVDIDIDGSGRTKNSL----
>GerX1d-C
---------------MRYKKISILMLLCCFLTGCWDKVEIERKSFISTIAIDPGKSISKQEEFKKIRSNEIFNESQYKKIDVTFGFPNISELGPTNSGTAKEQIVTTNAFSMQDAINELASKTSRTIYTGHSKLILLSSDIMQYPDIVREIFDFFERQADIDRMTLVLVVNGKAQDYVKFVPTMEKNIEAY-ISGLMENGNVNSTI-LP-VTLNDVLISLYKDGSVAI-PSIEFDKED-----------------------------------KTKLNVSGLALVKNYKLQGYLTPDETSSLDILRGKIKGG---KETIL-KDGHPIEFQIEGMKRKIGIVDASDIEKLKFKVDINLEGQLKGYYIGENMFSYGK-LNDIQQDFNEVIERKCEKVARIIQEQHTMDLIGLKDYVKKFYPDVYKKVKDNWEKVYKNCNVDVSVNVKARRVGISK-------
>GerX4-C
----------MKKYLKVFISCILIVCISFPLTGCWDYSEMTDLEYVAGIAVDKNRNTKE------------------------YILTIEVLEASVSSKSIKSSILQTNGKTIHEAFRNAIKNSGKKLQLSHAKILILSRELAEEG--ITPVIDFINRDVEARNDMWVLISSMSSASQILMKSKTSDEIISYDLSDAIKNFKETGQY-IP-IEVFRLINDIEDDCIAAMIPTVRVTKQQE----------------------------------KSYIEISGMCVLKSDRCVGHLSGDETLILQLVKVRKSRRAKYVLTFEPEKSKKITLEIIKASKKIK--PRFENNNIYMDVFINMDVALSELAERGIDFVSKDNREELTKKCEKDIENRCCNVLKKLQYQYVTDVVGFGCNVNRNNPKLWKKIKYKWNDVYKNINTNVHVKINIKYSGLTNKNIKLGE
>GerX1e-C
--------MKWMKLKKIYFVIAMLVFVISYMVDVNEYVAIENLDIPIGIGYDLINGKTKN---------------------PLYSIPISVYQFLPGNSTLNTIVTTGKAEGIANTREDRQTKSNRKFILGTEKVVLISQEVAEKS--IEDMINILFNNTYANDTARVAIFKGKTIDALKTKVKGYSSSADY-IKGMIDSCINYNFFSNN-HKMIDVYTRVLGEGRSATLPYIEMDNGE--------------------------------------FKMTGMGIFKGSKLKYLSDRKEAKIINLLRENKVSG---IINLR-SKSGEMTNLNALSMKKIK--CKKEGDKYKFTINLELDSDIIENNSYKKVADDPKITKKIEKETEEVVTKKSYNFIKKMQNEIKFDCLELGKVAAAKYG---RRTNIDWDKVVCESEIKVNVKVKLERLGRGIL------
>GerX1f-C
------------MRVKKFF---VIFIMCLLLTGCWDNVEIDRRAFVSTIAVDIGADINKVKELKHIGSEEAFSEKPLSIIEVTYGFPDIRN-LNPQKGTAEEIAITTSGYSMTDTYFKAIAQSSRSLHFGHTKLLVISDRLFSYPEVLKEVFDYVERDATLNRSMMIVIVKDVAKDYVSYKPTMEENIESY-ISGIMSNNSRYGAI-IP-VTLHNYLEDVKKQDSML--PYIVLEEEKEPEEERKKKEKEKEKTNMMQEKKKKSTNEEEELKAKQDLSLSGMAIIRNFGIIGYVNDVETQDIQIIRGKLGSG---KKVVY-KDGRPIDYYIDENVSKVK--VDYKDGKLFVNYNITNEGSIKGYYKGAKLLNEKE-IKEIKEDLNVAMKRELEEVATNLQKDIKADSLGIREYIKRYKPKLWSEIKDKWNILYENAEITVDVNNKIMNVGVVD-------
>GerX2a-C
----------MKNKMKIAIRLSFVLIIVVNLIGERGTV-VEELNLPNSIGYDIVEGKKDQ---------------------VLYSVPLRIY-FSESKLPNESKLITSEAINLGETRNKRQLEASKRFILGLEKSLVISEDYAMFG--INTILDILLNNPLVNDNAKMVICNGKAKDILQYQVDKYGGTEEY-IGSLVEHLHNFNFFSKK-YSLIDFILESSSEGHNPVLPYIDIVDNE--------------------------------------LTITGLAVFNKDKMVRKLDMQEVKTLNLLRENNTKG---ILTLE-KNSKEYINYYPKAKRKVK--CYKEGDKYKFIIDISLKGPIVSNQLYKDLNSDPKILKKFEKDMEEFVERQCETCINIFKKTCHVDVFNLGSVAAAKYG---RETGIDWNKVVLDSQIEVNVKVKVDSQGRGDY------
