# Supplementary material for: Diversity of the Germination Apparatus in Clostridium botulinum Groups I, II, III, and IV
Source: Front Microbiol. 2016 Oct 28;7:1702. doi: 10.3389/fmicb.2016.01702 (PMC5083711; doi:10.3389/fmicb.2016.01702)
Supplement: Supplementary file 5 [file Data_Sheet_1.ZIP › Brunt_Fig1E_GerB_aminoacid_alignment.fasta]

>GerX1a-B1
-MVRDENFVTSYSLFATIVTSVIGVSVFSYASDLANIVGNDGWIVIIISALINFGLIYIMYLIIKF--NNYNEFYKIVNDNFGKYLGKIIVLSFIIYNVIYISNGLRVFVEEIKLYLLEKTPTEFLIIISVIVASYLIRGEVDTLVKFNEVVFWFSFIPVIFVLLFAFYQGDFTNLLPVLQNKP-SSYIT-ATWATINRFKGIEIIFLLLPFMK-KKNKTSKILFNSLFFIGIFYILVVILSVTMFSTEQVKLMLWPGITMIKSIDIPGTFIERWEGIIMAIWTLFFFTTFTNIYYFSADILKDMLHIEDIKISSLFIMPFVY-IIALYPENVVEVIDVGKNLMPILFIINMVVIPIILFLISKSKLS-----KRKR------------
>GerX2b-B1
MVNNEEDFLTEHQLTLILIGCMVGVGILSLPKYVAKIAKQDSWISVLLGTLNPLYITFVTSYIRKK--HPKEDILDLSKKIYGNILGNILNLIFLLFFFIIATDLTAEINNILKIYMVPFLSYWNLASLLFLFVAYASYGGIKVIGKINEILFYATFI-VFLIPLFSLKNANITNLQPVLGVGI-KNIIK-GIKETAISYSGFEILLIFYPFIN-RNVKIKKPAFKSITFTAILYTLYTLSTILYLGINASQKFLWPVITITQSIIVPI--INSFKYIFLSLWTMTMFKCISIYYYTFTYGLDKVFKKISRKNWIIIFYPIMI-IGSSLYDGPTVRQSLIEKIFNYYIPYNILFIGITALLVALKKND-----EN--------------
>GerX2b-B2
-MNNKEDALTESQLTFMFIGSLIGITLLSLPLDPIKIAKQDAWIAAFLGMIYPTYVVFIAIYIRKK--YPKKNILDLSKKIYGKILGNILNLIFISFFFLIATDVAAGINNVLRNYMVSFLNSWNILSLLFLGAAYTVYGGTKTIGKLNEVLFYITFI-VFLIPVFSIKKADILNLQPVLGGGV-KNIIK-ATKKTIIAYSGAEMLLILYPLVH-ENVKLKKIGLKSISFITILYTLYTLLTILYLGIGAADKFLWPVITISRGITIPV--INSFSYIFLSLWTMTMFKCISVHYYLFAHGLNKIFNKLSRKSWAILLYPIMI-IGSSLYGIPVMRRNFLDKIFPPYVIFNIIFISITALLVALGKGD-----ENEK------------
>GerX2b-B3
MNINRDNELTEMQFTLILIGSMMGVGILSLPNDVIKISKQDGWISVLLGSVYPLYIVFIANYLGKN--YPKENMLMLSKKFFGKMLGTILNLIFILHFIIISTKVASDVSNVLHIYVVQFLDKWSMLIVMYCIIAYAIYGGTKTVGKLNEIIFFSTII-IFFIPLVAIKDGNIMNLKPFLGSGV-LNIIK-GVKETVFSYTQIEMILLIYPFLK-DSNKIKKCGLKSIIFITLVYFLFTIIDILYLGIGASLQFIWPIVTVTETIMIPV--INSFRYIFMSLWSLTMFKTICNGYFIAVHELSQLTKKIDKRVILLLTIPLMI-IISSFYGNITNSKKILGKIMPIYIIYNIIFSTSIALFAWREKSK-----KDKKLLQSNS------
>GerX1b-B1
MENSRNNVLTTSQTIVIIVGSMLGIGILSLPANLSKIAHNDGWIGVVIGSLYPLYMGLCAILIFKDNSYQNTNIIEISKNYFGKILGSSLSFIFTFQFFAYIIITAANMSNMLRVYLVLFLEQYKLAIPILLISVYTASKGIRALGRINEIIFYASIP-LILLTVLGIKQGNILNIQPILGNPF-SSILK-ASIEPVYSFVGIEIIFLIVPLMQ-DKSKIKSSFLKSISIIVFLYIWLSFVSIYYLGADVAKNLYWPTLSLAETIAIPG--ISNFKFVFMFLWSNIIFKTIDNQNYFFYYSLSSIFKKINSSILYMIVFFFATIIVTRLY-SFILLQKINKGISIFYLIFNLIFITTITAIKIIKNGG-----KNEKTNAKDNENFREE
>GerX3a-B1
-------------VAFIILGTVI-VSLKTYPEIFIINGKTSSWVATIIASLIIFLYYLYIINVSKK--IRKHSLWEVYEYALGKRLGKLFQITFCLGLFFSLLESCSVDANAMNTNLLQNTPPWFFVITFILSANYVLLKGQRAVILMSLIGITLISIAGINLVILTAKYKTFKYLLPIFPNGIDRGFII-CIIQILGLYGCVAIAYPYFQGIK-DKKAALRGANIGLLIVIQMIIVSITGVISTFGTNRAVTLAYPKLIQTQLVSYSG-FLESGEFFVMLQMLAGWFVKYVLSFQALLHLLKHFRIEDKKQRITIWVLNIIVMIVCFFMAKNTYRLLYILGFYPYIYLTSFIIIPFIIFTIALIKSK-----KKQKPYKARRY-----
>GerX2c-B2
-MNNKEDTLTESQLTFMVIGSLIGITLLSLPLDPIKIAKQDAWIAAFLGMIYPTYVVFIAIYIRKK--HPKKNILDLSKKIYGKILGNILNLIFLSFFFLIATDVAAGINNVLRNYMANFLNSWNILTLLFLGAAYTVYGGTKTVGELNEVLFYITFI-VFLIPVFSIKRADILNLQPILGSGV-KNIIK-ATKKTIIAYSGAEMLLILYPLVH-ENVKLKKIGFKSISFIAILYTLYTLLTILYLGIGAADKFLWPVITISRGITIPV--INSFSYIFLSLWTMTMFKCISVHYYLFAHGLNKIFNKLSRKSWAILLYPIMI-IGSSLYGIPVIRRNFLDKIFPPYVIFNIIFISITALFVALGKGD-----ENEK------------
>GerX2c-B3
MNVNRDNELTEMQFTLILIGSMMGVGILSLPNDVIKIAKQDGWISVLLGSVYPLYIVFIANYLGKN--YPKENMLMLSKKFFGKILGTILNLIFILHFIIISTKVASDVSNVLHIYVVQFLDKWSMLIVMYCIIAYAIYGGTKTVGKLNEIIFFSTII-IFFIPLVAIKDGNIINLKPFLGSGV-LNIIK-GVKETVFSYTQIEMILLIYPFLK-DSNKIKKCGLKSIIFITLVYFLFTMTDILYLGIDASLRFIWPIVTITETIMIPV--INSFRYIFMSLWSLTMFKTICNGYFIAVHELSQLTKKVDKRVILLLTIPLMI-IISFSYGNITNSKKILGKIMPIYIIYNIIFSTLIALFAWREKSK-----KDKKLLQSNS------
>GerX1c-B1
MSRDDKNLLTSKEITFLLVGLMTGMGILSLPNDVVKLAKQDGWISAIIGSIYPIYIIFLSDFIIKR--FPNENLLSLSRKILGNFFGNILNILFGLQFMIYATSVAAGFNNILRTYIVSFLSPFKIYIVVFLLAAYTSSKNLKTLGKINNAVFYITIL-ILAFSLQAIKVGSILNIKPIFGSGF-PNIIK-ASKNTAFEYATVESLLLIHPFVK-EKNKIKKSALKAVGISAVMYSWAVFITTFYLSADIIPKNIWSFLAVADSVKVPI--INNFKYIFMFLWMQVIYKTISNEYYLLTFIFNDIT-KFDRKKMCILLYPVFI-YLSLMYKNETLRRKFLNFIIPKVTIFNIVFVSIVALLIFLKKDE-----TNENN-----------
>GerX3b-B1
----MKNYLSTKHFIILILATTL-ISLRTYSSFFIKYGKQDTWVYLLISLLILILFFYFIINTLNK--LDSPDLAKSMKKYLPKPIAHIFLFLFSIGLLLNAIESTSIESNFIYTNLFLESPIVYYLLLFLVPSIYLLTRKFSSILVFVIVAFSLLLLNDGVLAILIEPYKNYRYIFPILHSDLNIDSIK-CMLFLLGSLSSICIVLPYLKLLN-TKKDLKKNTLISLLLVSIITIFSTIGIIATLGAERSANIFYPGFIQSDIIHILE-FIEFGEFFYIFRVVIGFFIKYILSGYAIFLIYHD---KIKSKKVFFSIFLVVVFILSYLVSNNNYILFNFLKYFELASIVLLLLIPLISSFIISIKLK-----INSKKKNISN------
>GerX1d-B1
--MNKKGIISKYDLFVVIVTTLAGTSIFAYPRVLSECVGTDGWLVIILSGIVMIPLLYIIYKAIEF--SGYDKFTDMLQNNLGSILGKFIGILVALSSIVIISMEMRVFTEVLKMYLLKRTPTEFIIFIMILVGAFLVRGEIESIIRFNEIAFWLMFLPILIAILFVLKGSDFTNIFPVLTHTP-IQYAL-GMKRSIFAFIGFQIVYVLYPLVK-KKDDIVKVTIKGLVFIVIFYIILTITALFVFSNDYVPQLLWPPVTMLSAVNIPGTFIERWEGVIMSFWLIFFFTTYVNLYYFSSEIVKDVFHLEDIKISLVLTTPILY-VLSLYPENIAEVYTIKEFLFPYIGLGTMVVLPIILLFSGVVRAR-----RVKNEI----------
>GerX4-B1
---MNKEIISSKQFQFLIFTFGLGSYLL---FNLGADAKQDAWISSILATLLCLMTVSVYDKIMSY--YPEKNIFEILKLECGKIIGVILSILYLIYIFLLGSYIFNDFIDFIKITALSRTPEPILIICIGLLSMWILQSGIQVVSAWADFLVKIILIFVILAWFLLIPQMHFFNIQPIFFQNS-PYILKECINMWAFPMNEVIIFLGFFDCIK-CDTNIKTVFIKPIIFSGIIAVIFILTNISILGGSTYATSYYSGYEVAKRLKIGE-EFQRIEIIVSATFTIIQFLEISYCLLSVTKGFKTLFNLTSYRNILVPLGFLMMNFTYIIFRSSLKALQFATGLWIPYCLFMQVVLPIIILCMMWCKRK-----FNGNSHDADIN-----
>GerX4-B2
---MYKEKMSIKQFQFLIFTFGLGSYLL---FNLGAESKQDAWISSILATILCIPCGIMYGKIMNY--YPGKNIFEILEIIFGKFFGNVFNTLLVIFPFLLGSYILNDVVDFIKVTALSNTPEYVTSIFICSLVMWMLNSGIEVLSAWANFIVRIILIFIFLAWILLVPQMQIINIEPVFYNSF-KSIIKESFTIMAFPMNQVVIFLNFCNYVKVNNKNVTYIFTKPIILSGILAVSFIITNIIILGVNDYMISYYAGYESAKRLTLGG-EFQRVEIIVSATFTIMQFLQINYCLLGVGKGLEKLFNLNNYRDILIPLVFLMINFTYITFRSSIRALEFARGLWIIYCFFMEVFLPMIILLIIFIRGK---LGSNKNSYSAR-------
>GerX4-B3
---MDKESISAKQLEFFIFTFGLGSYLL---FNIGAGAGKQAWLASILSMAFSLPIVYVYGKIMSF--YPEKNFYDVLEMTFGKITGKILIIIFVFHTFFLGAYVIRDFSDFIKLTVLFDTPIVVPMICIGILSVWILKAGIEVLSAWCQFFIRIILVIIPIVVILLLPQINSDKILPLFDGNI-MDILKEAVNFVMFPMTEVIIFLNIFNYVK-PNSNMQVIFIKPIILGGILYTILIIINTMILGANTYSQFYYPGYEAIKRLNFGG-EFQRVEILVSGAFTIVQFTQINYCLLGVGKGIEKLFSLNNYRDVVVPIVILMINFAYIMFGNPMDSKDFSKNCWTIYASVPQLILPIIILIVILIKRR-----NNSLKKSGN-------
>GerX1e-B1
-MNNTNELLDEKEVYYLCIGTIIGIGFFKLSHDIVKVAGQDGWLPNILGIIYPSYVILISLYIMKK--FPKDNIISIGKKYFGKGIGTILGFLYIMEFLMLLPSIAAGFTNVLRVYTVTFLPRINIVVCILGSAWYCSMTGVKNISRMGKLTFCIFLL-PITVSMGALKNGSILNLQPVFQANI-KQLFN-ATMLTTFQYSGMEFLLLLHPYFK-NKDKVGKSIFKALFIMTVVYTWIVFISIYYLGPDLVPKSLWPFTLVTESIIVPV--INNFRFIFVFLWAIVIIKTVSNYYYYIVEGIVSNL-NISENKAAAWIFPIVT-IIAVFYKNEIIRRYIGNIIINLTIAFNILYITIIAMIIHFKEKKVQKLIGNKQLQDKGN------
>GerX1f-B1
--MKNNDFIREHGLFTSLVVSMIGVGVFYGPSSLAKIVGRDGWISALIMGVVLFLLLYIINHLMKL--NDYRDIVTILNNTYGRILGNIISLAYAIIMIYILSISLRVFADVINMYLLQKTPREFIIVIMIFMGVYLVRGGLKNIVHFNEITFWIMVIPTVFILLLNIPNSNFSMLLPMLKEKP-ISYVK-GALDILFLINGFCIVFVLLPHVK-RKESITKIFRSSSIFIALFYAITFIFVISTLSVEQTAERIFPTITMLKSINTRSGILERWDGLVMALWILFYFTTFCNTYYFSSYIVRKSLNLEHVKISSILFVPVIY-IAALYPESMIETHTGDISRSKMIFIISIIVVIIISYLISLLKKK-----RSIENES---------
>GerX2a-B1
MANNEENFLTESQLTIILIGCMVGIGILSLPSSAIKIAKQDGWISVLLGSIYPLYIAFIAIYIRKN--HPKEDILDLSKKIYGNILGNILNLIFLSFFFIISTDLAAEINNILKIYMIHSLSFWNLSSLLFLFVAYAAYGGTKVIGKINEILFYGTFV-VFLIPLFSLKNINITNLQPVLGSGI-GNIVK-GIKGTFISYAGFEILFIFYPFIN-ENVKIRKPAFKSIIFTTILYTLYVVLTLLYLGINASQKFLWPVITITTSIIIPI--INSFKYIFLSLWTMTMFKCISIYYFTFTYGLNKIFKKISRENWIIISYPIMI-IGSNLYGSPILRRSLIEKIFNYYIPYNMVFFSTTALLIALKKSN-----KN--------------
>GerX2a-B2
MMNNKEDVLTESQLILMIMGGIIGVSVLSLPLAPIEVAKQDAWIATFLGMIYPIYVVFMTIYIRKK--HPKEDILDLSRKIYGKILGNILNLIFLLFFFLIATDVAAGINNVLRTYMVSFLNPWNILTILFLGAAYAVYGGTKAVGRLSEVLFYITFI-VFLIPIFSLKKSDLLNLQPVLGSGV-KNIIN-ATKKTIIAYSGAEMLLILYPFID-KNVEIKKVGIKSISFITILYTLYTLLTILHLGINGTNKYLWPVITISRSITIPV--INSFSYIFLSLWTMTLFKCISVHYYLFAHGLNKIFVRISRKSWAILLYPIMV-IVSTLYGTPPMRRNFLDKIFPPYVIFNIIFISITALLIALGKGD-----KNEK------------
>GerX2a-B3
MKSSGDNELTEMQFTLIIIGAMLGVGILSLPNDVIKIAKQDGWISVLLGAIYPLYIVFIATYLSKN--YPKDNMLTLSKKFFGKILGTILNLIFILYFVLITAKVASDISNVLHIYMVQFLNNWTILIVMYCIIAFAVYGGTKTVGSLNEIIFFSTII-IFFIPLVAINNANTLNIKPVLGSGM-LNILK-AVKETIFSYSQIEMILILYPFLQ-NNKKIKQCGLISVAFITIVYFLFTIIDILCLGIETSLKFTWPIVNITESIMIPV--INSFRYIFMSLWSLTMFKTICNGYFVTVYELNKISPKIDRKIVILLTIPLMI-IISFFYGNTTNSRKFVSKIMPIYIIYNIIFSTLITLFTWREKGK-----QNKNLLQSNS------
