# Supplementary material for: Diversity of the Germination Apparatus in Clostridium botulinum Groups I, II, III, and IV
Source: Front Microbiol. 2016 Oct 28;7:1702. doi: 10.3389/fmicb.2016.01702 (PMC5083711; doi:10.3389/fmicb.2016.01702)
Supplement: Supplementary file 5 [file Data_Sheet_1.ZIP › Brunt_Fig1E_GerA_aminoacid_alignment.fasta]

>GerX1a-A1
-----------------MKEVVNDEISKSIDENIKYIK-ELLEGNSDMVFREFLIGDK---KAFIMYIDGMADKDLLNDYVLESLMLE-SEKLGNISDIKNRISNKRYESNDKCNVNDIKNKILTVTDVSEKDKLSKAIDLVLSGDTLLLIEGMDKAYVIATRLWPVRGVGEPESETTIKGSRDGFTETIRFNTALVRRRIKDTRLKIKSKTLGVRSKTDMAIIYIEDIVNQDVLNNIYDRLEKIDIDAILGSGYIEHLIEDGKWSLFPTTRSTERPDVVASALYEGKVAILVDNSPFAIIVPTTLPSLFQSPDDYYEKWIHSSIIRIIRLFSIIISIILPSMYVAVTSYHSDIIPTKLAYFIAASREGVPFPAYMEALIMEFSLAFLMESIIRLPKPIGATIGIVGGLIIGQAAVSAGIVSPIMIIIVSITTITSFTAPSYDASLSFRIIRFLLIIAASFLGLYGIILGLIVLLIHLVRLKSFGIPYLSPMVNPSISDFKDMYIRAPIRFFKKRPDYMKTRDKIRQR-----------------
>GerX2b-A2
---------------------MKNKNLNSLQDKINSIK-TLVGEKNDLIIKELILCKTSNMEATLIYIDGLVNNQTIDRDILKPLMFNIEEDLSIIHDLEEYLCKK----------------YISLSNTYLEEDINNVVFHLKRGKTILIISGKSKFIILDTTGGSYRNISDPINETSVRSSRESFIEKLETNISLLRRRIRDNNLVEEKLVIGRRSQTDVVLMYIDNIADKNIVADIKSRLNLIDVDGFVGTGMLEQFIEYNPYSIFPQGYFTERPDIVEANLLEGRIAIIADGTPFVVTVPAVFFEFFEAIEDYTQRTVISSFNRILRYIATFIVITLPAVYITLIKFNPELIPFKFIGAIIESRKGIALTPFMSILSMNIIIDFLREGGLRLPFKIGQTLSVVGGIIIGDAALKAKIVSSTTLLVVGISTVATFLIPNYEMSISIRLITYPMLFLGNFLGMFGITIGWFFLIAYLCTLESYGVPYF----KIYKSDLKDIFVRSPVYKMNKRPKVIPNSNPTRQSNFRDL---FRRKNNDEQ
>GerX1b-A1
-------------------------MRDKLDNKIQPIL-DKLNAPDKFNVKKINLGKGNNIKVALVYDKDLIDRNIISDYILKPLMLHVEESFTGKENITEILMEK----------------YICVDDTIIKTDNEEITDFIKKGSTAIFVPNSENTIIINTVKKNYKSIIPPEIETSIRGPKEAFTEGIENNLSQINRRIKDKNLRIERFIIGVRSQTEVAMVYIEDIADEKIVNEMRKRLNLIKVDHIKTVAYIEQYMQNNTYTIFPQFFTTERPDVFEASIIEGRVGILMEGTEQGITAPAIFTEFFQTVEDYNQTFMLSTVIRLFRVIAVILVLSLTPIYLTFIKFNVELLPDKLLQPIIQSRVGIALNPIMEIISMELIVEFLREGGLRLPSKIGQTLSVVGGIIIGDAAIKSHLVSSTTLLVVGVSTVATFLIPNYEMSLAIRILKFPILFLTNALGIIGVSIGWFFILLELCSLDSIGVPYL----QFKKSDMKDIFMRAPLWKMNKRPKAIPNKNPVRQEDFRKK---FRGNNNGK-
>GerX3a-A1
----------------------------MNIDFYNTIK-KRLKNNFDIVFRDVSCKQG---TLHLIFISNLCDSSFISEYIIYPLIKD-NNYTYNIKNIKEK--------------------MLAASSVEEISDIDEAIISILSGNVIIIPDFFEGILSVEAKGFAKRFVSSPVTESVIKGPREGFTESIMDNLSLIRRRIKNENFEVEKFTLGEESNTLVAMCYLKNKAPEDLTNYIRNKINKAKFEFVIESNYIEELLTQKN-TLFDTISSSEKADVVCSKIFEGRVGILVDGTPFVLTAPHFFIENINMADDYYQKKSFANISRLLRWAALGISLFLPGLYLALSTHHFSLIPYMFIFRLSKARAGVPFPTIIEVLLMMFFFQLSREAGLRLPQPIGQSMSIVGALILGDATVSASLTSQSTMVIVGLAAISTFLIPKFYNAVSI--WSVLISIGSSIAGLPGFYMMLMVFLAHISSLQSCGYPYLYPLGTFEKYNYKDVLLRSDLKDLSN--DILKDNQKSQ-------------------
>GerX2c-A2
---------------------MKNKDLNSLQDKINSIK-TLVGEKNDLIIKELIICKTSNMEAALIYINGLVNNQTIDRDILKPLMFNIEEDLSVVHDLEEYLCKK----------------YISLSNTYLEEDINNVVFHLKRGKTILIIPGKSKFIILDTTGGSYRNISDPVNETSVRSSREGFIENLETNISLLRRRIRDNNLVEEKLVIGRRSQTDVLLMYIDNIADKNIVEDIKSRLSLIDVDGFVGTGMLEQFIEYNPYSIFPQGYFTERPDIVEANLLEGRIAIIADGTPFVVTVPAVFFEFFEAVEDYTQRTVISSFNRLLRYVATFIVITLPAVYITLIKFNPELIPFKFIGAIIESRKGIALTPFMSILSMNIIIDFLREGGLRLPFKIGQTLSVVGGIIIGDAALKAKIVSSTTLLVVGISTVATFLIPNYEMSISIRLIAYPMLFLGNFLGMFGITIGWFFLIAYLCTLESYGVPYF----KIYKSDLKDIFVRSPVYKMNKRPKTIPNSNPTRQSNFRDL---FRRKNNDEQ
>GerX1c-A1
---------------------------LNLKENLDLIN-DRIGKNNIVVTKSLLIGNEEQLEGAIIYINGLASKDIIDRDVLHPLMLHIKENLKDKPNIMEYISKK----------------YITMSNTKIEKDINNILSSLKRGQTALLLENSDESIIIDTSSGDYRSISEPTNESSIRGSREGFIEKLETNTSIIKRRIRDENLVIENMVLGRRTQRDLAIIYIDNIVDKNVLQELKYKLSSIDVDSVPLMGYIQQYIENDAYSIFPQSRTTERPDIVEGNLMEGRIAVMLEGTPMVLLTPSIFIEFFQAIEDYTQRTIVSSFTRILRALSVIIVITFPSIYLTLIKFNAELIPIKFVNTIIQSRSNIPLTPFMEILSMEIIVEFLREGGLRLPPKVNQTLSVVGGIIIGQAAIKAGIVSSSTLLIIGISIIAAFLTPNYDMSLAVRFIRFPMLILSNYLGLLGLTAGFFFLLVHICSLESLGVPYF----SFHNEEYKDIFIRSPLWTMNKRPDSIPNNNPIRQTDFRKK---FRRKKDE--
>GerX3b-A1
-----------------------------MNENLNYFK-KRFEKAFDVKYRDVDTKLG---KATLVFIDTLCNSQFISDYIVSPL----KNYSYECNTLDDIVTK-----------------VLEINIVGNAKDLEDAVLHILSGDIILTFENEEKMIFCEVKGFPTRGISIPVTESVVKGPREGFNELFVNSISLIRRKIKNSDLKFEPLYVGEKSQTVVCLCYIEGVAPEYLVNEIKETINNLHLDFILDTNYIEAKLRKKD-SLFDTVGYTEKPDEVAAKIMEGRVAVLVDGTPFVLTIPYFFLENFQTPDDYYLNRLFVNFLRILRWIAFFLATFMPGLYIAVVTHHFSLLTPMFTFRLAVARAGVPFPTVFEVIIMMIAFQLIKEAGLRLPQPIGGAMSIVSALILGDAAVGAGIASRITIIIVALSTLSYFLIPKIYGAISI--WSIGVVILSAFFGLPGFFMSFIILLSNISDLETGGYSFLFPIATDTTYKFRDTIFRGRLSKISK--TIIGKEKK---------------------
>GerX1d-A1
---------------------------------MEYIK-ELLKDNSDMVYREFEFPGF---KAALVYIDGMSNKQILDDYVLESLMQE-ERKLKDFKQIKDR--------------------LITVSEIKEIDDLSEGIKDVLCGETLLLIDGFNLACIIGTRSWPARGISEPSGETTIRGSREGFSETIRFNTALVRRRIRDTRLRIKPTVVGVRSKTDLAIMYIDDIVNKRVLRELERRIDRIDIDAILDSGYIEQLIEDDCLSPFPQIQSSERPDVVAAALYEGRIAILVDNSPFAIIVPATLPSLLQSPDDYYQRWISASIVRILRTIAIIMAITFPALYISVTSFHTSIIPTRLAYSIAASREGVPFPAFIEALIMEVSFDLLLEAIVRLPRPIGATIGIVGGLIIGQSAVSAGIVSPIMIIIVSITAITEFITPNYGVTTGLRIVRVFLTICSAIVGLYGVMLGLIVVLTHLIKLKSFGIPYLAPVVNSNKRDFKDLFVRLPLKWFKKRPIFIKTEDKTRQE-----------------
>GerX4-A1
VSKASENIHDKDTVTTLREEVQQYDLKKSLKDNIELFKNEIFNNDDTIVYRELQ-NKKAPLKFCLMFIDSMTNNKVINDSVIDKIIN--KDFTYKSQNIVDYIKAE----------------VITVDSIIKTDEMEVILNGLLYGESLLLIDGVDKALLIDTKGWETRAISEPQAETVVRGPREGFNESIGTNISLIRRRIISSNLKFEMKEIGARTKTKICIVYMDNIANPKIIEELKLRLDDIDIEGFFSSEVIKELIKDAHLSTFKTVGTTERPDVIASKLLQGRVVVLCDGAPVALSVPFLFIENFQVNEDYYNNFIYASLNRLLRILAFIITVGTPGIYVAFTTFHKEMIPTKLVLSIYSAKEGVPLPTAVEAMSMLIVFEIIREAGIRLPKHVGAAVSIAGTLVLGDAAVNAKFVSAPIVIVTAITGISELVL--HDMESALLVSRIVFLLLASMLGLYGIIFGVMGLTIHLMSIKSFGIPYMLKLVYLNKYDIRDTAIRLPWWNLKYRTMFVAKDN-IRLKKRKKQ------------
>GerX1e-A1
--------------------------MENQNAIVNQVV-KRLGIQKQVVVKEILIGGKSNIPVHIIYVDGQADKKLINKDILEPLMLRINEELELEDELPEYLCKR----------------YIPSSDTKVITDMQQFVESIRAGNTGIVVDYINNYILVNSVSGEYRGISDPINEYSIKGSRESFVENIQTNISIMTRRIKEESLTIENFKVGKRSKTDLSILYIENLVNEDALRILKDRINNIDVDFVSSNGIVEQYIEESTYSIFPQIYSTERPDIVEANLMEGRIAVILSGISQVITVPALFVEFFHGVEDYSQRFWVANFTRVLRFLTIIIIITLPSIYLSLVKYNVELIPVQFIIPINQSRVGIALSPFSEILSMEIIVELLREGGLRLPSKIAQTLSIVGGIIIGQTAVEAKIVSPPTALIVGITVVSTFLIPNYEMSLSIRLLRFVMLIMANYLGVFGIAIGWFLIITHLYRLKTFGVPYF----SINKEAIKDTFIRKAMWKMDKRPKDLQKKNLKRQGNMGEMGKTNRGKKNE--
>GerX1f-A1
-----------------MKEVINDTIYTSAKENIEYVK-KLFGNSTDVVYREFDIDDK--YKAAIVYIDGMSEKNLLNEYLMGPLMTG-DIKVQSPSEIKDK--------------------LITISDMKEIDKLSDGVNIVLVGETLLFIDGLNVCYSIANRAFPNRGVGEPSGETAIRGSREGFTEILRFNTALVRRRIRDTRFRIESSQIGTRSKTDVAIMYIDDIVNRDVLEKLKKRLEKISIDAILDSGYIEQYVEDNSFTPFPQVQSTERPDVVAAALYEGRIALIVDGSPFVLIVPAVLATFLQSPDDYYNRWLNGSGVRIIRLIAIIISLIMPAMYVAVTSFHTSIIPTKLAYAIAASREGVPFPSYIEVIFMELSLALLIEAIVKLPKPVGSTIGIVGGLIMGQSAVSAGLISPIMVIVVGITAITTFLIPNYSLTNAFACFRVLFVVLSAILGLYGIMVGVIFFLIHLTRIESFGIPYLSPAVNLVTRDMKDLYVRLPFIKFRQRPEFMKPQDKIRQK-----------------
>GerX2a-A1
---------------------MKSNDLNALQDKIDSIK-TLVGEKNNLIIKDFIVCKKSNIEAALLYINGLANSETIDRDILKPLMFYIKEDLSSTNNLDEILCKK----------------YISLSNTSLEQDINQAVFHLKRGKSVLILENGTKFIILDTAGGEYRDISDPINETSIRASREGFVEKLETNISILRRRIKDNNLVQENLVIGRRSQTDVVLMYIDNIADKNIVKDIKSRLSLIDVDVFVGTGMLEQFIEYSPYSIFPQAFFTERPDVVEANLFEGKIAIIAEGTPFVMTAPAVFFEFFQAIEDYTQRTIISSFTRLLRYFAVFIVTTLPAIYITLIKFNSELIPFKFVGALIESRKGIALTPFMSILSMNIIIDFLREGGLRLPFKIAQTLSVVGGIIIGDAAIKAKIVSSTTLLVVGISTVATFLIPNYEMAISIRLISYPMLFLGNFLGMFGITIGWFFLIAHLCTLESYGVPYF----KIYKSDLKDIFVRSPIYKMNKRPEIIPNSNPTRQSNFRDL---FRRKDNGE-
>GerX2a-A2
---------------------MENKDLNALQDKINSIK-TLVGEKNNLIIKDFIVCKKSNIEAALLYINGLANSETIDRDILKPLMFYIEEDLSSTNNLDEILCKK----------------YISLSNTSLEQDINKAVFHLKRGKSVLIVKGGTKFIILDTAGGEYRDISDPINETSIRASREGFVEKLETNVSILRRRIKDNNLVQENLVIGRRNQTDVALMYIDNIADKNIVEDIKSRLSLIDVDVFVGTGMLEQFIEYSPYSIFPQAFFTERPDVVEANLFEGKIAIIAEGAPFVMTAPAVFFEFFQAIEDYTQRTIISSFIRLLRYFAVFIVTTLPAIYITLIKFNPELIPFKFIEAIIESRKGIALTPFMSILSMNIIIDFLREGGLRLPFKIAQTLSVVGGIIIGDAAIRAKIVSSTTLLVVGVSTVATFLIPNYEMAISIRLINYPMLFLGNFLGMFGITIGWFFLITYLCTLKSYGVPYF----KIYKSDLKDILVRMPVYKMKKRPEVIPNSNPTRQSNFRDL---FRRKKNDE-
